# Supplementary material for: Crystal structure of 2-nitro-N-(2-nitro­phen­yl)benzamide
Source: Acta Crystallogr E Crystallogr Commun. 2015 May 9;71(Pt 6):o389–90. doi: 10.1107/S2056989015008695 (PMC4459296; doi:10.1107/S2056989015008695)
Supplement: Supplementary file 1 [file e-71-0o389-sup1.cif]

##############################################################################
#                                                                            #
# This CIF contains the data in a paper accepted for publication in          #
# Acta Crystallographica Section E. It conforms to the requirements of       #
# Notes for Authors for Acta Crystallographica Section E, and has been       #
# peer reviewed under the auspices of the IUCr Commission on Journals.       #
#                                                                            #
# Full details of the Crystallographic Information File format               #
# are given in the paper "The Crystallographic Information File (CIF):       #
# a New Standard Archive File for Crystallography" by S. R. Hall, F. H.      #
# Allen and I. D. Brown [Acta Cryst. (1991), A47, 655-685].                  #
#                                                                            #
# The current version of the core CIF dictionary is obtainable from          #
# ftp://ftp.iucr.org/pub/cif_core.dic.                                       #
#                                                                            #
# Software is freely available for graphical display of the structure(s)     #
# in this CIF. For information consult the CIF software page                 #
# http://www.iucr.org/resources/cif/software.                                #
#                                                                            #
# This file may be used for bona fide research purposes within the           #
# scientific community so long as proper attribution is given to the journal # 
# article from which it was obtained.                                        #
#                                                                            #
##############################################################################
data_I
_database_code_depnum_ccdc_archive 'CCDC 1063243'
_audit_creation_method     'SHELXL-2014/7'
_chemical_name_systematic
;
2-Nitro-<i>N</i>-(2-nitrophenyl)benzamide
;
_chemical_name_common     ?
_chemical_formula_moiety     'C13 H9 N3 O5'
_chemical_formula_sum     'C13 H9 N3 O5'
_chemical_formula_iupac     'C13 H9 N3 O5'
_chemical_formula_weight     287.23
_chemical_melting_point     431.0(10)
_symmetry_cell_setting     orthorhombic
_space_group_name_H-M_alt     'P 21 21 21'
_space_group_name_Hall     'P 2ac 2ab'
loop_
    _space_group_symop_operation_xyz
    'x, y, z'
    '-x+1/2, -y, z+1/2'
    'x+1/2, -y+1/2, -z'
    '-x, y+1/2, -z+1/2'
_cell_length_a     7.7564(2)
_cell_length_b     12.1142(4)
_cell_length_c     12.9355(4)
_cell_angle_alpha     90
_cell_angle_beta     90
_cell_angle_gamma     90
_cell_volume     1215.45(6)
_cell_formula_units_Z     4
_cell_measurement_reflns_used     2546
_cell_measurement_theta_min     4.9976
_cell_measurement_theta_max     72.7747
_cell_measurement_temperature     123
_exptl_crystal_description     'needle'
_exptl_crystal_colour     'yellow'
_exptl_crystal_size_max     0.35
_exptl_crystal_size_mid     0.05
_exptl_crystal_size_min     0.02
_exptl_crystal_density_diffrn     1.570
_exptl_crystal_density_meas     ?
_exptl_crystal_density_method     'not measured'
_exptl_crystal_F_000     592
_exptl_absorpt_coefficient_mu     1.058
_exptl_absorpt_correction_type     multi-scan
_exptl_absorpt_process_details
;
(CrysAlis PRO; Oxford Diffraction, 2010)
;
_exptl_absorpt_correction_T_min     0.65723
_exptl_absorpt_correction_T_max     1.00000
_exptl_special_details
;
CrysAlisPro, Agilent Technologies,
Version 1.171.34.46 (release 25-11-2010 CrysAlis171 .NET)
(compiled Nov 25 2010,17:55:46)
Empirical absorption correction using spherical harmonics,
 implemented in SCALE3 ABSPACK scaling algorithm.
;
_diffrn_ambient_temperature     123
_diffrn_radiation_type     CuK\a
_diffrn_radiation_wavelength     1.54180
_diffrn_radiation_source     'fine-focus sealed tube'
_diffrn_radiation_monochromator     graphite
_diffrn_measurement_device_type     'Oxford Diffraction Gemini S'
_diffrn_measurement_method     'omega scans'
_diffrn_detector_area_resol_mean     ?
_diffrn_reflns_number     4952
_diffrn_reflns_av_R_equivalents     0.0186
_diffrn_reflns_av_sigmaI/netI     0.0265
_diffrn_reflns_theta_min     6.78
_diffrn_reflns_theta_max     72.92
_diffrn_reflns_theta_full     70.00
_diffrn_measured_fraction_theta_max     0.990
_diffrn_measured_fraction_theta_full     0.997
_diffrn_reflns_limit_h_min     -7
_diffrn_reflns_limit_h_max     9
_diffrn_reflns_limit_k_min     -13
_diffrn_reflns_limit_k_max     14
_diffrn_reflns_limit_l_min     -15
_diffrn_reflns_limit_l_max     15
_diffrn_standards_number     0
_diffrn_standards_interval_count     .
_diffrn_standards_interval_time     120
_diffrn_standards_decay_%     0
_refine_special_details
;
Refinement of <i>F</i>^2^ against ALL reflections. The weighted <i>R</i>-factor
<i>wR</i> and goodness of fit <i>S</i> are based on <i>F</i>^2^, conventional
<i>R</i>-factors <i>R</i> are based on <i>F</i>, with <i>F</i> set to zero for
negative <i>F</i>^2^. The threshold expression of <i>F</i>^2^ >
\s(<i>F</i>^2^) is used only for calculating <i>R</i>-factors(gt) <i>etc</i>.
and is not relevant to the choice of reflections for refinement.
<i>R</i>-factors based on <i>F</i>^2^ are statistically about twice as large
as those based on <i>F</i>, and <i>R</i>- factors based on ALL data will be
even larger.
;
_reflns_number_total     2367
_reflns_number_gt     2259
_reflns_threshold_expression     I>2\s(I)
_refine_ls_structure_factor_coef     Fsqd
_refine_ls_matrix_type     full
_refine_ls_R_factor_all     0.0355
_refine_ls_R_factor_gt     0.0335
_refine_ls_wR_factor_gt     0.0861
_refine_ls_wR_factor_ref     0.0880
_refine_ls_goodness_of_fit_ref     1.056
_refine_ls_restrained_S_all     1.056
_refine_ls_number_reflns     2367
_refine_ls_number_parameters     195
_refine_ls_number_restraints     0
_refine_ls_hydrogen_treatment     mixed
_refine_ls_weighting_scheme     calc
_refine_ls_weighting_details
         'calc w=1/[\s^2^(Fo^2^)+(0.0496P)^2^+0.2131P] where P=(Fo^2^+2Fc^2^)/3'
_atom_sites_solution_hydrogens     geom
_atom_sites_solution_primary     direct
_atom_sites_solution_secondary     difmap
_refine_ls_shift/su_max     0.000
_refine_ls_shift/su_mean     0.000
_refine_diff_density_max     0.203
_refine_diff_density_min     -0.223
_refine_ls_extinction_method     none
_refine_ls_extinction_coef     ?
loop_
    _atom_type_symbol
    _atom_type_description
    _atom_type_scat_dispersion_real
    _atom_type_scat_dispersion_imag
    _atom_type_scat_source
    'O' 'O' 0.0492 0.0322
                         'International Tables Vol C Tables 4.2.6.8 and 6.1.1.4'
    'N' 'N' 0.0311 0.0180
                         'International Tables Vol C Tables 4.2.6.8 and 6.1.1.4'
    'C' 'C' 0.0181 0.0091
                         'International Tables Vol C Tables 4.2.6.8 and 6.1.1.4'
    'H' 'H' 0.0000 0.0000
                         'International Tables Vol C Tables 4.2.6.8 and 6.1.1.4'
_computing_data_collection
;
CrysAlis PRO (Oxford Diffraction, 2010)
;
_computing_cell_refinement
;
CrysAlis PRO (Oxford Diffraction, 2010)
;
_computing_data_reduction
;
CrysAlis PRO (Oxford Diffraction, 2010)
;
_computing_structure_solution
;
SIR92 (Altomare <i>et al.</i>,  1994)
;
_computing_structure_refinement
;
SHELXL97 (Sheldrick, 2008)
;
_computing_molecular_graphics
;
ORTEP-3 for Windows (Farrugia, 2012) and Mercury (Macrae <i>et al.</i>,
2006)
;
_computing_publication_material
;
WinGX (Farrugia, 2012)
;
loop_
    _atom_site_type_symbol
    _atom_site_label
    _atom_site_fract_x
    _atom_site_fract_y
    _atom_site_fract_z
    _atom_site_U_iso_or_equiv
    _atom_site_adp_type
    _atom_site_calc_flag
    _atom_site_occupancy
    _atom_site_disorder_assembly
    _atom_site_disorder_group
    O O1 0.8757(2) 0.69891(13) 0.59755(12) 0.0235(4) Uani d 1 . .
    O O2 0.6495(2) 0.70531(14) 0.25441(12) 0.0304(4) Uani d 1 . .
    O O3 0.4638(3) 0.58573(16) 0.20009(14) 0.0363(5) Uani d 1 . .
    O O4 0.5324(2) 0.71871(14) 0.68775(13) 0.0297(4) Uani d 1 . .
    O O5 0.5249(3) 0.84234(16) 0.80856(13) 0.0348(5) Uani d 1 . .
    N N1 0.6852(2) 0.69018(17) 0.46280(14) 0.0215(4) Uani d 1 . .
    N N2 0.5754(2) 0.61585(17) 0.26036(15) 0.0240(4) Uani d 1 . .
    N N3 0.5572(2) 0.81237(17) 0.71999(15) 0.0248(4) Uani d 1 . .
    C C1 0.7127(3) 0.85927(19) 0.55862(17) 0.0207(5) Uani d 1 . .
    C C2 0.6264(3) 0.89486(19) 0.64730(17) 0.0212(5) Uani d 1 . .
    C C3 0.5993(3) 1.0050(2) 0.66891(18) 0.0250(5) Uani d 1 . .
    H H3 0.5410 1.0265 0.7303 0.030 Uiso calc 1 . .
    C C4 0.6585(3) 1.0837(2) 0.5998(2) 0.0282(5) Uani d 1 . .
    H H4 0.6418 1.1600 0.6136 0.034 Uiso calc 1 . .
    C C5 0.7424(3) 1.0505(2) 0.51017(19) 0.0274(5) Uani d 1 . .
    H H5 0.7818 1.1045 0.4623 0.033 Uiso calc 1 . .
    C C6 0.7695(3) 0.9394(2) 0.48978(18) 0.0226(5) Uani d 1 . .
    H H6 0.8273 0.9180 0.4282 0.027 Uiso calc 1 . .
    H H1N 0.607(4) 0.734(2) 0.427(2) 0.030(7) Uiso d 1 . .
    C C7 0.7639(3) 0.74034(19) 0.54308(17) 0.0202(5) Uani d 1 . .
    C C8 0.6909(3) 0.57706(19) 0.43817(18) 0.0214(5) Uani d 1 . .
    C C9 0.6276(3) 0.5389(2) 0.34294(17) 0.0223(5) Uani d 1 . .
    C C10 0.6114(3) 0.4274(2) 0.32093(19) 0.0275(5) Uani d 1 . .
    H H10 0.5633 0.4042 0.2570 0.033 Uiso calc 1 . .
    C C11 0.6657(3) 0.3505(2) 0.3926(2) 0.0294(5) Uani d 1 . .
    H H11 0.6574 0.2738 0.3780 0.035 Uiso calc 1 . .
    C C12 0.7325(3) 0.3865(2) 0.4863(2) 0.0290(5) Uani d 1 . .
    H H12 0.7711 0.3338 0.5356 0.035 Uiso calc 1 . .
    C C13 0.7437(3) 0.4977(2) 0.50897(18) 0.0254(5) Uani d 1 . .
    H H13 0.7882 0.5203 0.5740 0.030 Uiso calc 1 . .
loop_
    _atom_site_aniso_label
    _atom_site_aniso_U_11
    _atom_site_aniso_U_22
    _atom_site_aniso_U_33
    _atom_site_aniso_U_12
    _atom_site_aniso_U_13
    _atom_site_aniso_U_23
    O1 0.0236(8) 0.0239(8) 0.0231(8) -0.0009(7) -0.0027(6) 0.0021(7)
    O2 0.0379(10) 0.0292(9) 0.0242(8) -0.0038(8) 0.0001(7) 0.0028(7)
    O3 0.0408(10) 0.0401(11) 0.0278(10) -0.0036(9) -0.0132(8) -0.0007(8)
    O4 0.0346(9) 0.0225(9) 0.0321(9) -0.0046(7) 0.0051(7) -0.0003(8)
    O5 0.0417(10) 0.0421(11) 0.0205(9) -0.0040(8) 0.0053(8) -0.0024(8)
    N1 0.0251(9) 0.0206(10) 0.0188(9) 0.0031(8) -0.0020(8) 0.0000(8)
    N2 0.0258(10) 0.0289(10) 0.0173(9) 0.0020(8) 0.0012(8) -0.0017(8)
    N3 0.0228(9) 0.0288(11) 0.0227(9) -0.0009(8) 0.0014(8) 0.0017(8)
    C1 0.0198(10) 0.0231(12) 0.0191(11) -0.0015(9) -0.0041(9) 0.0006(9)
    C2 0.0206(10) 0.0243(12) 0.0186(11) -0.0014(9) -0.0039(9) 0.0005(9)
    C3 0.0246(10) 0.0262(12) 0.0241(11) -0.0001(10) -0.0020(9) -0.0047(10)
    C4 0.0292(12) 0.0205(11) 0.0347(13) 0.0005(10) -0.0061(11) -0.0037(10)
    C5 0.0284(12) 0.0254(13) 0.0285(12) -0.0023(10) -0.0047(10) 0.0056(11)
    C6 0.0229(11) 0.0246(13) 0.0204(11) -0.0002(9) 0.0003(9) 0.0001(10)
    C7 0.0205(10) 0.0238(12) 0.0164(10) -0.0024(8) 0.0030(9) 0.0015(9)
    C8 0.0195(10) 0.0226(11) 0.0221(11) -0.0004(9) 0.0026(9) -0.0013(9)
    C9 0.0210(11) 0.0255(12) 0.0204(11) 0.0027(9) 0.0029(9) -0.0004(9)
    C10 0.0295(11) 0.0288(13) 0.0244(12) -0.0017(10) 0.0019(10) -0.0052(10)
    C11 0.0354(13) 0.0186(11) 0.0341(13) 0.0006(10) 0.0024(12) -0.0052(10)
    C12 0.0326(13) 0.0243(13) 0.0300(13) 0.0013(10) -0.0017(10) 0.0032(11)
    C13 0.0287(11) 0.0249(13) 0.0225(11) 0.0010(9) -0.0022(10) -0.0004(10)
_geom_special_details
;
 All esds (except the esd in the dihedral angle between two l.s. planes)
 are estimated using the full covariance matrix.  The cell esds are taken
 into account individually in the estimation of esds in distances, angles
 and torsion angles; correlations between esds in cell parameters are only
 used when they are defined by crystal symmetry.  An approximate (isotropic)
 treatment of cell esds is used for estimating esds involving l.s. planes.
;
loop_
    _geom_bond_atom_site_label_1
    _geom_bond_atom_site_label_2
    _geom_bond_site_symmetry_2
    _geom_bond_distance
    _geom_bond_publ_flag
    O1 C7 . 1.225(3) ?
    O2 N2 . 1.229(3) ?
    O3 N2 . 1.221(3) ?
    O4 N3 . 1.224(3) ?
    O5 N3 . 1.228(3) ?
    N1 C7 . 1.349(3) ?
    N1 C8 . 1.408(3) ?
    N1 H1N . 0.93(3) ?
    N2 C9 . 1.475(3) ?
    N3 C2 . 1.473(3) ?
    C1 C6 . 1.389(3) ?
    C1 C2 . 1.396(3) ?
    C1 C7 . 1.508(3) ?
    C2 C3 . 1.379(3) ?
    C3 C4 . 1.386(4) ?
    C3 H3 . 0.9500 ?
    C4 C5 . 1.389(4) ?
    C4 H4 . 0.9500 ?
    C5 C6 . 1.388(3) ?
    C5 H5 . 0.9500 ?
    C6 H6 . 0.9500 ?
    C8 C13 . 1.389(3) ?
    C8 C9 . 1.405(3) ?
    C9 C10 . 1.385(3) ?
    C10 C11 . 1.381(4) ?
    C10 H10 . 0.9500 ?
    C11 C12 . 1.388(4) ?
    C11 H11 . 0.9500 ?
    C12 C13 . 1.382(4) ?
    C12 H12 . 0.9500 ?
    C13 H13 . 0.9500 ?
loop_
    _geom_angle_atom_site_label_1
    _geom_angle_atom_site_label_2
    _geom_angle_atom_site_label_3
    _geom_angle_site_symmetry_1
    _geom_angle_site_symmetry_3
    _geom_angle
    _geom_angle_publ_flag
    C7 N1 C8 . . 126.7(2) ?
    C7 N1 H1N . . 115.1(18) ?
    C8 N1 H1N . . 117.5(17) ?
    O3 N2 O2 . . 123.7(2) ?
    O3 N2 C9 . . 117.9(2) ?
    O2 N2 C9 . . 118.33(19) ?
    O4 N3 O5 . . 124.1(2) ?
    O4 N3 C2 . . 117.94(19) ?
    O5 N3 C2 . . 118.0(2) ?
    C6 C1 C2 . . 117.6(2) ?
    C6 C1 C7 . . 119.9(2) ?
    C2 C1 C7 . . 122.1(2) ?
    C3 C2 C1 . . 122.6(2) ?
    C3 C2 N3 . . 118.1(2) ?
    C1 C2 N3 . . 119.3(2) ?
    C2 C3 C4 . . 119.0(2) ?
    C2 C3 H3 . . 120.5 ?
    C4 C3 H3 . . 120.5 ?
    C3 C4 C5 . . 119.6(2) ?
    C3 C4 H4 . . 120.2 ?
    C5 C4 H4 . . 120.2 ?
    C6 C5 C4 . . 120.7(2) ?
    C6 C5 H5 . . 119.7 ?
    C4 C5 H5 . . 119.7 ?
    C5 C6 C1 . . 120.5(2) ?
    C5 C6 H6 . . 119.7 ?
    C1 C6 H6 . . 119.7 ?
    O1 C7 N1 . . 125.4(2) ?
    O1 C7 C1 . . 120.1(2) ?
    N1 C7 C1 . . 114.4(2) ?
    C13 C8 C9 . . 117.0(2) ?
    C13 C8 N1 . . 122.2(2) ?
    C9 C8 N1 . . 120.5(2) ?
    C10 C9 C8 . . 122.2(2) ?
    C10 C9 N2 . . 116.3(2) ?
    C8 C9 N2 . . 121.5(2) ?
    C11 C10 C9 . . 119.5(2) ?
    C11 C10 H10 . . 120.3 ?
    C9 C10 H10 . . 120.3 ?
    C10 C11 C12 . . 119.2(2) ?
    C10 C11 H11 . . 120.4 ?
    C12 C11 H11 . . 120.4 ?
    C13 C12 C11 . . 121.0(2) ?
    C13 C12 H12 . . 119.5 ?
    C11 C12 H12 . . 119.5 ?
    C12 C13 C8 . . 121.1(2) ?
    C12 C13 H13 . . 119.5 ?
    C8 C13 H13 . . 119.5 ?
loop_
    _geom_torsion_atom_site_label_1
    _geom_torsion_atom_site_label_2
    _geom_torsion_atom_site_label_3
    _geom_torsion_atom_site_label_4
    _geom_torsion_site_symmetry_1
    _geom_torsion_site_symmetry_2
    _geom_torsion_site_symmetry_3
    _geom_torsion_site_symmetry_4
    _geom_torsion
    _geom_torsion_publ_flag
    C6 C1 C2 C3 . . . . -1.2(3) ?
    C7 C1 C2 C3 . . . . 171.1(2) ?
    C6 C1 C2 N3 . . . . 177.28(19) ?
    C7 C1 C2 N3 . . . . -10.5(3) ?
    O4 N3 C2 C3 . . . . 157.7(2) ?
    O5 N3 C2 C3 . . . . -20.9(3) ?
    O4 N3 C2 C1 . . . . -20.8(3) ?
    O5 N3 C2 C1 . . . . 160.5(2) ?
    C1 C2 C3 C4 . . . . 0.6(3) ?
    N3 C2 C3 C4 . . . . -177.9(2) ?
    C2 C3 C4 C5 . . . . 0.4(3) ?
    C3 C4 C5 C6 . . . . -0.8(4) ?
    C4 C5 C6 C1 . . . . 0.1(4) ?
    C2 C1 C6 C5 . . . . 0.8(3) ?
    C7 C1 C6 C5 . . . . -171.6(2) ?
    C8 N1 C7 O1 . . . . 12.8(4) ?
    C8 N1 C7 C1 . . . . -171.3(2) ?
    C6 C1 C7 O1 . . . . 103.9(3) ?
    C2 C1 C7 O1 . . . . -68.2(3) ?
    C6 C1 C7 N1 . . . . -72.2(3) ?
    C2 C1 C7 N1 . . . . 115.7(2) ?
    C7 N1 C8 C13 . . . . 16.9(3) ?
    C7 N1 C8 C9 . . . . -169.1(2) ?
    C13 C8 C9 C10 . . . . 2.5(3) ?
    N1 C8 C9 C10 . . . . -171.9(2) ?
    C13 C8 C9 N2 . . . . -177.2(2) ?
    N1 C8 C9 N2 . . . . 8.4(3) ?
    O3 N2 C9 C10 . . . . 28.9(3) ?
    O2 N2 C9 C10 . . . . -149.3(2) ?
    O3 N2 C9 C8 . . . . -151.5(2) ?
    O2 N2 C9 C8 . . . . 30.4(3) ?
    C8 C9 C10 C11 . . . . -2.8(3) ?
    N2 C9 C10 C11 . . . . 176.8(2) ?
    C9 C10 C11 C12 . . . . 1.2(4) ?
    C10 C11 C12 C13 . . . . 0.7(4) ?
    C11 C12 C13 C8 . . . . -1.0(4) ?
    C9 C8 C13 C12 . . . . -0.5(3) ?
    N1 C8 C13 C12 . . . . 173.7(2) ?
loop_
    _geom_hbond_atom_site_label_D
    _geom_hbond_atom_site_label_H
    _geom_hbond_atom_site_label_A
    _geom_hbond_site_symmetry_A
    _geom_hbond_distance_DH
    _geom_hbond_distance_HA
    _geom_hbond_distance_DA
    _geom_hbond_angle_DHA
    N1 H1N O1 3_466 0.93(3) 2.00(3) 2.859(2) 154(2)
    C5 H5 O5 2_674 0.95 2.57 3.427(3) 150
    C10 H10 O1 2_664 0.95 2.46 3.271(3) 144
_shelx_hkl_file
;
   0   0  -2 97.5258 14.7091  16
   0   0  -2 248.751 23.7058   2
   0   0  -3 335.530 34.9824   2
   0   0  -3-2.22650 14.8866  16
   0   0   4 138029. 1860.98   6
   0   0  -4 139808. 1855.10   2
   0   0  -4 137852. 1810.40  16
   0   0   5 36.0761 29.9472   6
   0   0  -5 28.5867 27.0553   2
   0   0  -6 15889.1 379.054   2
   0   0   6 15051.6 373.653   6
   0   0   7 15.9986 36.4658   6
   0   0  -7-8.14518 22.6139   2
   0   0   8 2928.32 174.724   6
   0   0   8 2926.61 175.165  17
   0   0   9-10.4054 31.8567  17
   0   0  -9 54.5694 31.3899   1
   0   0  10 5193.81 278.286  17
   0   0 -10 5036.92 277.599   1
   0   0  11 64.3084 49.0079  17
   0   0  11 173.097 83.3222   7
   0   0  12 5735.08 340.531   7
   0   0  13-26.3749 61.1607   7
   0   0  14 5057.67 291.542   7
   0   0  15-41.3746 60.7194   7
   0   1  -1 111032. 1452.05  16
   0  -1  -1 114892. 1445.08   1
   0  -1  -2 191767. 2454.58   2
   0   1  -2 195737. 2490.67  16
   0   1  -3 7927.84 196.435   2
   0   1  -3 7702.50 181.282  16
   0  -1  -3 7700.43 167.266   2
   0  -1  -3 7927.48 142.236  16
   0  -1  -4 3335.38 116.396   2
   0  -1   4 3461.92 128.852   6
   0   1  -4 3384.04 134.457   2
   0   1  -4 3465.19 122.551  16
   0   1   4 3471.46 124.598   6
   0  -1   5 56.8944 31.4813   6
   0   1  -5 94.7853 32.3377   2
   0  -1  -5 41.7760 21.2659   2
   0   1  -5 60.8797 26.6010  16
   0  -1  -6 4119.40 164.914   2
   0   1   6 4044.12 173.544   6
   0  -1   6 4121.29 173.704   6
   0   1  -6 3988.65 179.610   2
   0   1  -6 4303.65 161.200  16
   0   1   7 24630.2 541.245   6
   0  -1   7 25129.5 543.724   6
   0   1  -7 24736.3 564.599   2
   0  -1  -8 12614.5 408.597   1
   0   1  -8 13567.8 415.162   2
   0  -1   8 13629.1 398.394  17
   0   1   8 13566.5 406.345  17
   0  -1   8 13601.8 400.481   6
   0   1   9 5046.05 255.968  17
   0  -1  -9 4689.25 257.279   1
   0  -1   9 5306.22 256.141  17
   0  -1  10 116.572 46.6423  17
   0  -1 -10 47.6003 47.8300   1
   0   1 -10 70.8149 62.3855   1
   0   1  10 164.548 64.2892  17
   0   1  11 22574.0 656.802  17
   0  -1  11 23130.7 710.387   7
   0   1  11 22793.9 702.983   7
   0  -1  11 22606.8 649.018  17
   0   1  12 10803.8 473.182   7
   0  -1  12 11204.9 488.383   7
   0   1  13 1820.39 189.319   7
   0  -1  13 1801.54 198.110   7
   0  -1  14 5138.49 298.750   7
   0   1  14 5050.82 284.414   7
   0  -1  15 3831.23 218.014   7
   0   1  15 3843.07 205.495   7
   0   2   0 600.349 32.0110  16
   0  -2   0 127.962 19.7127   3
   0  -2  -1 172085. 2202.13   1
   0   2  -1 171786. 2201.18  16
   0  -2  -2 48054.2 711.861   1
   0   2  -2 48004.1 707.330  16
   0  -2  -2 48229.4 645.027   2
   0  -2  -3 142080. 1833.04   2
   0  -2   3 143685. 1870.27   6
   0  -2  -3 141449. 1910.66   1
   0   2  -3 143341. 1894.23  16
   0  -2  -4 340.568 48.9263   1
   0   2   4 319.569 40.0750   6
   0   2  -4 357.050 50.9856   2
   0   2  -4 325.234 45.6169  16
   0  -2   4 230.918 38.6330   6
   0  -2  -4 341.722 34.5725   2
   0  -2  -5 50168.5 863.742   1
   0   2  -5 51904.0 869.528   2
   0   2  -5 53721.0 830.342  16
   0  -2   5 52306.3 829.934   6
   0   2   5 50654.3 814.363   6
   0   2   6 114732. 1653.87   6
   0   2  -6 111854. 1708.93   2
   0  -2   6 116767. 1657.88   6
   0   2  -6 115080. 1643.75  16
   0  -2  -6 113505. 1704.29   1
   0  -2  -7 17306.7 469.931   1
   0  -2   7 18169.6 442.523   6
   0  -2   7 18685.2 443.767  17
   0   2  -7 17446.9 472.934   2
   0   2   7 18349.7 454.473  17
   0  -2   8 4918.57 225.692  17
   0  -2   8 5462.45 242.605   6
   0  -2  -8 5067.05 253.801   1
   0   2   8 5591.66 248.110  17
   0   2  -8 4977.57 252.136   2
   0   2   9 2856.76 193.164  17
   0   2  -9 2870.27 203.150   2
   0  -2  -9 2651.32 197.091   1
   0  -2   9 2886.43 186.666  17
   0  -2 -10 1505.91 162.867   1
   0   2  10 1396.94 147.707  17
   0   2 -10 1306.77 144.384   1
   0  -2  10 1293.76 136.248  17
   0   2  11 15430.6 532.650  17
   0   2  11 15081.2 566.703   7
   0   2  12 15541.5 571.391   7
   0  -2  12 15363.4 582.059   7
   0   2  13 20962.0 648.989   7
   0  -2  13 21637.8 690.533   7
   0   2  14 11413.1 419.362   7
   0  -2  14 11861.7 460.091   7
   0  -2  15 1276.61 129.062   7
   0  -3   0 7.91802 18.5231   3
   0   3   0 8.10290 14.2274  16
   0   3   1 98357.9 1255.12  16
   0  -3  -1 99137.0 1348.89   3
   0   3  -1 101224. 1326.35  16
   0  -3  -2 12419.2 278.716   1
   0   3  -2 13056.7 272.556  16
   0   3  -3 17157.4 346.214  16
   0  -3  -3 17274.4 367.521   1
   0  -3   3 17090.7 313.310   6
   0   3  -4 108240. 1545.43  16
   0  -3  -4 111105. 1590.47   1
   0  -3   4 109966. 1508.87   6
   0   3  -5 55032.3 886.716  16
   0  -3   5 54281.4 864.798   6
   0   3  -5 55149.0 950.281   2
   0  -3  -5 56030.9 945.496   1
   0   3   6 4295.16 183.320  17
   0  -3   6 4286.70 175.128  17
   0   3  -6 4451.22 186.694  16
   0  -3   6 4084.19 173.965   6
   0  -3  -6 4159.24 206.505   1
   0   3  -6 3923.07 200.599   2
   0   3   7 16766.8 434.419  17
   0  -3   7 17418.5 424.451  17
   0   3  -7 16390.2 475.085   2
   0  -3  -7 17003.6 480.336   1
   0  -3   7 16184.6 418.602   6
   0  -3   8 274.208 60.7150  17
   0   3   8 347.910 66.7887  17
   0  -3   8 368.781 65.7959   6
   0   3  -8 301.766 77.4052   2
   0  -3  -8 336.023 75.4285   1
   0   3  -9 10429.3 411.122   2
   0  -3   9 10321.0 370.824  17
   0  -3  -9 10425.2 411.445   1
   0   3   9 9722.73 376.801  17
   0   3  10 37439.8 874.830  17
   0  -3  10 38308.8 857.896  17
   0   3 -10 39483.8 911.991   2
   0  -3  11 13646.8 480.155  17
   0   3  11 14401.2 569.572  14
   0   3  11 14579.7 550.803   7
   0   3  11 14467.4 508.795  17
   0   3  12 8392.66 403.197   7
   0  -3  13 20653.0 667.407   7
   0  -3  14 712.326 116.893   7
   0  -3  15 1814.58 146.897   7
   0  -4   0 19514.7 373.980   3
   0   4   0 19204.0 323.308  16
   0   4   1 3036.44 139.564   5
   0   4  -1 3024.95 109.025  16
   0  -4  -1 3196.73 127.710   3
   0   4  -2 4509.06 151.353  16
   0   4   2 4548.30 180.201   5
   0  -4   3 36039.0 564.960   6
   0  -4  -3 35908.7 652.159   1
   0   4  -3 37941.9 626.990  16
   0   4   3 37429.7 692.507   5
   0   4   4 1150.69 71.8772  17
   0  -4  -4 1001.35 91.6566   1
   0  -4   4 1034.49 72.4496   6
   0   4  -4 1169.67 87.2539  16
   0  -4   4 1017.99 64.8720  17
   0   4  -5 62507.3 1090.00   2
   0   4  -5 63735.6 1017.10  16
   0  -4   5 64529.9 966.368  17
   0  -4   5 61873.0 968.081   6
   0  -4  -5 62816.5 1080.78   1
   0   4   5 63353.2 973.238  17
   0  -4  -6 18485.0 497.710   1
   0   4  -6 18001.8 444.754  16
   0   4   6 18667.6 430.765  17
   0  -4   6 18341.7 418.124   6
   0  -4   6 19596.5 428.349  17
   0   4  -6 18194.3 497.496   2
   0   4   7 3712.78 189.451  17
   0  -4   7 3962.99 188.992  17
   0  -4   7 3920.16 185.418   6
   0   4  -7 3565.92 219.018   2
   0  -4  -7 3549.04 216.434   1
   0  -4   8 45.1119 24.7055  17
   0  -4  -8-19.6811 39.1853   1
   0   4   8 38.1639 33.6200  17
   0   4  -8 5.77872 34.7417   2
   0   4  -9 13569.2 496.201   2
   0  -4   9 14291.4 449.455  17
   0   4   9 13682.5 454.337  17
   0  -4  -9 14816.1 512.609   1
   0  -4  10 236.172 60.2928  17
   0   4  10 171.134 87.9080  14
   0   4  10 97.1808 55.5391  17
   0   4  11 1032.28 153.927  14
   0   4  11 1136.17 139.189  17
   0   4  12 934.823 148.641  14
   0  -4  13 2950.65 232.887   7
   0  -4  14 661.962 105.721   7
   0  -4  15-42.6138 48.6464   7
   0   5   0-9.11387 35.2355   5
   0  -5   0 44.1474 25.9633   3
   0  -5  -1 17720.6 392.237   3
   0   5  -1 17752.8 345.941  16
   0   5   1 17447.9 422.732   5
   0   5   2 41335.3 768.668   5
   0   5  -2 42169.5 682.800  16
   0  -5  -2 40876.8 726.341   3
   0   5  -3 2632.01 128.326  16
   0  -5  -3 2197.31 135.847   3
   0   5   3 2419.65 154.543   5
   0   5  -4 18007.5 413.973  16
   0  -5  -4 18480.4 456.005   1
   0  -5  -5 285.609 58.3964   1
   0   5  -5 336.582 60.8142  16
   0   5  -5 238.369 58.3005   2
   0   5  -6 9153.46 358.163   2
   0  -5  -6 9593.20 353.274   1
   0   5  -7 1228.88 136.128   2
   0  -5  -7 782.787 108.797   1
   0  -5  -8 510.309 87.1880   1
   0   5  -8 503.815 92.7765   2
   0   5  -9 1076.41 138.525   2
   0  -5  -9 1252.77 152.018   1
   0   5  10 2366.92 225.840  14
   0   5  11 749.636 136.164  14
   0   5  12 2598.30 234.707  14
   0  -5  13 1498.47 167.937   7
   0  -5  14 504.241 90.2028   7
   0  -5  15 29.3129 38.6805   7
   0   6   0 6202.40 259.519   5
   0  -6  -1 10699.9 307.608   3
   0   6   1 10070.5 338.866   5
   0   6   2 643.217 87.9943   5
   0  -6  -2 672.813 77.0879   3
   0  -6  -3 5672.40 238.040   3
   0   6   3 5764.49 260.677   5
   0  -6  -4 102.876 45.9006   3
   0   6  -4 37.1034 36.7878   2
   0   6  -5 3174.62 207.179   2
   0  -6  -5 3508.38 209.295   3
   0   6  -6 174.778 62.7361   2
   0   6  -7 2758.97 211.283   2
   0   6  -8 741.571 117.091   2
   0   6   9 9824.46 458.520  14
   0   6   9 9287.82 388.548  15
   0   6  10 356.898 107.581  14
   0   6  11 488.047 119.750  14
   0   6  12 35.2557 80.0115  14
   0  -6  13 165.716 74.1709   7
   0  -6  14 443.575 81.6553   7
   0   6 -14 391.906 73.7918  12
   0   7   0 37.7949 48.0795   5
   0   7  -1 3463.73 210.039   5
   0   7   1 3573.21 215.885   5
   0   7   2 6717.20 301.750   5
   0   7   3 402.651 79.0187   5
   0  -7  -4 581.557 86.5283   3
   0   7  -4 539.291 91.2134   2
   0   7  -5-1.99866 44.5775   2
   0  -7  -5 118.135 49.4583   3
   0   7  -6 452.349 89.5013   2
   0  -7  -6 489.414 84.4706   3
   0   7  -7 263.495 86.1885   2
   0  -7  -7 369.688 77.1841   3
   0   7   8 670.438 109.401  15
   0   7   9 3491.44 276.376  14
   0   7   9 3181.60 234.242  15
   0   7  10 450.889 118.670  14
   0   7  11 498.450 117.381  14
   0   7  12 791.437 122.269  14
   0   7 -12 741.539 116.485  12
   0   7 -13 5.46003 47.0981  12
   0  -7  13 30.8538 59.4246   7
   0  -7  14 190.934 55.9878   7
   0   8   0 18996.5 571.251   5
   0   8  -1 530.391 92.4284   5
   0   8   1 443.699 93.7358   5
   0   8  -2 583.816 89.8510   2
   0   8   2 523.778 100.520   5
   0   8  -2 498.404 94.0567   5
   0   8   3 5710.00 311.551   5
   0   8  -3 5594.16 282.405   2
   0   8  -4 602.375 102.198   2
   0   8  -5 4657.93 275.733   2
   0   8  -6 2264.84 199.877   2
   0   8   7 11559.3 451.935  15
   0   8  -7 11796.0 494.373  12
   0   8   8 210.210 67.3755  15
   0   8  -8 242.394 88.8786  12
   0   8   9 7451.81 359.628  15
   0   8  -9 6945.13 370.997  12
   0   8   9 7319.36 398.225  14
   0   8 -10 4942.79 306.164  12
   0   8  10 5620.39 334.228  14
   0   8  11 1101.06 149.752  14
   0   8 -11 914.654 135.208  12
   0   8 -12 41.0575 55.5303  12
   0   8  12 182.800 68.3124  14
   0   8 -13 1033.55 107.748  12
   0  -8  13 826.101 95.7665   7
   0   9   0-41.2749 57.9374   5
   0   9  -1 4103.24 266.903   5
   0   9   1 4615.08 286.237   5
   0   9  -2 1790.01 177.011   5
   0   9   2 1804.88 189.111   5
   0   9  -3 1112.08 150.907   5
   0   9   3 1070.70 150.526   5
   0   9  -4 2219.02 191.425   2
   0   9  -5 176.610 105.641  12
   0   9   5 161.530 68.5972  15
   0   9   6 912.478 131.931  15
   0   9  -6 736.442 130.064  12
   0   9   7-6.41070 54.1005  15
   0   9  -7-102.889 76.9130  12
   0   9   8 172.239 59.1117  15
   0   9  -8 168.517 71.8004  12
   0   9   9 6379.43 362.622  14
   0   9  -9 5796.13 334.383  12
   0   9  10 251.297 85.0761  14
   0   9 -10 99.0761 67.2573  12
   0   9  11-65.5594 65.2400  14
   0   9 -11 91.2262 67.3931  12
   0   9  12 1446.13 125.412  14
   0   9 -12 1769.41 140.892  12
   0  10   0 17866.5 628.840  12
   0  10   0 19011.7 622.718   5
   0  10  -1 310.327 102.058  12
   0  10  -1 565.470 113.282   5
   0  10   1 585.135 126.333  12
   0  10  -2 10098.3 438.902   5
   0  10  -2 9629.41 447.486  12
   0  10   2 10039.0 391.108  15
   0  10   2 9797.68 460.546  12
   0  10   3 149.356 84.2656  11
   0  10   3 62.3946 53.1543  15
   0  10  -3 144.476 76.7580   5
   0  10  -3 108.377 86.7316  12
   0  10   4 1565.73 162.950  15
   0  10  -4 1603.00 181.131   5
   0  10  -4 1950.70 207.670  12
   0  10   5 841.398 129.303  15
   0  10  -5 866.116 148.517  12
   0  10  -6 1745.93 195.377  12
   0  10   6 2004.23 188.735  15
   0  10   7 10194.1 425.849  15
   0  10  -7 10011.1 456.574  12
   0  10   8 2543.74 208.536  15
   0  10  -8 2405.98 213.286  12
   0  10   9 1630.63 180.281  14
   0  10  -9 1811.37 174.011  12
   0  10 -10 79.5378 55.2371  12
   0  10  10 72.0012 56.8153  14
   0  10 -11 3440.95 194.977  12
   0  10  11 3222.94 190.704  14
   0  11   0-142.757 79.8520  12
   0  11  -1 1327.57 172.726  12
   0  11   1 1409.62 179.087  12
   0  11  -2 763.966 138.576  12
   0  11   2 927.479 119.972  15
   0  11   3 34443.2 948.755  11
   0  11   3 34989.3 832.615  15
   0  11  -3 33866.6 921.551  12
   0  11  -4 1068.19 154.929  12
   0  11   4 905.924 127.471  15
   0  11   5 6.14891 51.1110  15
   0  11  -5-39.1615 69.6348  12
   0  11  -6 1491.01 179.584  12
   0  11   6 1554.75 158.478  15
   0  11   7 1921.57 171.377  15
   0  11  -7 1881.91 187.805  12
   0  11  -8 314.902 84.1022  12
   0  11  -9 1655.06 145.992  12
   0  11   9 1656.86 156.637  14
   0  11  10-19.6936 54.2377  14
   0  11 -10 108.479 43.9955  12
   0  12   0-58.9625 83.2723  12
   0  12  -1 7249.36 381.710  12
   0  12  -2 670.647 120.126  12
   0  12   2 667.576 130.811  11
   0  12  -3 1321.09 169.057  12
   0  12   3 1578.99 185.013  11
   0  12   3 1347.39 144.169  15
   0  12   4 2111.12 175.670  15
   0  12  -4 1766.89 188.702  12
   0  12   5 109.476 61.3614  15
   0  12  -5 99.1791 70.5705  12
   0  12  -6 531.420 104.323  12
   0  12   6 549.546 90.5679  15
   0  12  -7 721.201 107.274  12
   0  12   8 8867.61 344.759  14
   0  12  -8 8428.57 308.585  12
   0  13   0-4.13724 63.8073  11
   0  13   1 926.884 140.257  11
   0  13   2 173.955 68.3027  11
   0  13  -2 62.2499 54.2998  12
   0  13   3 643.389 114.830  11
   0  13  -3 646.016 105.285  12
   0  13  -4 4583.56 252.974  12
   0  13   4 4321.21 221.809  15
   0  13  -5 197.134 62.4504  12
   0  13   7 939.057 102.782  14
   0  14   0 5746.53 296.835  11
   0  14  -1 1887.02 171.827  11
   0  14   1 1867.98 165.695  11
   0  14   2 108.115 54.5097  11
   0  14  -2 33.0361 44.1412  11
   0  14  -3 36.8028 52.0478  11
   0  14  -4 296.445 72.6962  11
   0  14  -5 929.176 98.8072  11
   1   0   0 53.1245 15.8243   3
   1   0   0 48.8133 14.8938   2
   1   0  -1 2273.42 72.5373   3
   1   0  -1 2269.96 85.0723   2
   1   0  -2 5718.18 138.056   1
   1   0  -2 5781.35 159.141   2
   1   0  -3 3831.91 123.794   1
  -1   0  -3 3734.27 106.192  16
   1   0  -3 3729.89 140.436   2
   1   0   4 9450.64 252.127  17
  -1   0   4 9325.70 231.632   6
   1   0  -4 8930.79 232.971   1
  -1   0  -4 9303.35 209.736  16
   1   0  -4 9286.94 257.048   2
   1   0  -5 51393.7 855.526   2
   1   0  -5 50367.7 822.604   1
  -1   0   5 50496.4 812.658   6
  -1   0  -5 50964.7 783.577  16
  -1   0  -5 50341.1 781.295   2
   1   0   6 7511.71 272.314  17
  -1   0   6 8030.29 250.573   6
  -1   0  -6 7705.66 229.441   2
  -1   0  -6 7795.17 220.233  16
   1   0  -6 7861.43 273.495   2
   1   0  -6 7570.27 258.170   1
  -1   0   7 35397.8 696.165   6
   1   0   7 35726.5 744.399  17
   1   0  -7 36875.4 751.204   2
  -1   0  -7 35798.1 630.913  16
   1   0  -7 35697.4 725.062   1
   1   0   8 1884.32 153.616  17
  -1   0   8 2103.39 147.797   6
   1   0  -8 1978.72 155.392   1
   1   0  -8 2074.95 161.217   2
   1   0  -9 9711.17 383.048   1
   1   0   9 10029.3 389.021  17
  -1   0   9 10703.9 371.365   6
  -1   0  10 623.672 95.1192   6
   1   0 -10 578.749 101.363   1
   1   0  10 706.380 113.098  17
  -1   0  10 753.689 105.265  17
   1   0  11 2043.23 192.448  17
   1   0  11 2435.04 226.711   7
  -1   0  11 2226.92 187.887  17
   1   0  12-9.99969 67.3909   7
   1   0  13 2710.83 238.954   7
   1   0  14-37.1411 74.6857   7
   1   0  15 723.344 106.214   7
   1  -1  15 147.945 67.7701   7
   1  -1  14 2090.28 196.841   7
   1  -1  13 1367.52 171.892   7
   1  -1  12 345.043 113.936   7
   1  -1  11 2973.95 249.656   7
  -1   1  11 3334.94 225.716  17
   1  -1  11 3205.33 238.637  17
  -1   1  10 1757.41 157.580  17
  -1  -1 -10 1795.64 167.112   1
   1  -1  10 1614.96 159.828  17
   1   1  -9 12963.7 457.637   2
   1   1  -9 12617.6 427.476   1
   1  -1   9 11632.7 420.903  17
  -1   1   9 12166.9 402.062   6
  -1   1   8 107.892 41.3461   6
   1   1  -8 148.704 56.2935   1
   1  -1   8 108.410 51.4881  17
   1   1  -8 76.8547 45.1973   2
   1   1  -7 3377.11 195.916   2
   1   1  -7 3419.36 181.537   1
  -1   1   7 3417.44 175.851   6
   1  -1   7 3473.56 191.112  17
  -1   1   6 6925.19 231.400   6
   1   1  -6 6646.95 257.022   2
   1  -1   6 7489.38 263.939  17
   1   1  -5 18915.0 439.762   2
  -1  -1  -5 19399.2 359.992  16
   1  -1   5 19575.7 435.240  17
  -1   1   5 18980.6 397.437   6
   1  -1   4 60206.4 921.328  17
  -1   1   4 59622.7 887.475   6
  -1  -1  -4 60643.0 831.386  16
   1   1  -4 59343.4 942.282   2
  -1  -1  -4 58158.4 819.866   2
   1   1  -3 52415.1 807.169   2
  -1  -1  -3 51346.0 706.219  16
   1  -1   3 51824.4 778.226  17
   1   1  -2 804.605 40.3069   1
   1   1  -2 940.943 63.1791   2
   1   1  -1 8776.36 189.002   2
   1  -1   0 12388.8 242.007   3
   1   1   0 12275.8 216.517   2
   1  -1  -1 8537.42 194.936   2
   1  -1  -1 8550.96 189.654   3
   1  -1  -2 830.796 57.9746   2
  -1   1  -2 689.817 46.1956  16
   1  -1  -2 802.631 55.8992   1
   1   1   3 48602.6 743.086  17
  -1   1  -3 49396.9 712.493  16
   1  -1  -3 48781.2 751.273   1
   1  -1  -3 48884.2 760.647   2
  -1  -1   4 61525.1 906.014   6
  -1   1  -4 59165.9 886.296  16
   1  -1  -4 59627.0 935.444   2
   1  -1  -4 59384.4 928.757   1
   1   1   4 61305.1 932.755  17
  -1   1  -5 18932.6 398.276  16
  -1  -1   5 18911.3 403.084   6
   1  -1  -5 19366.3 427.755   2
   1   1   5 18298.7 426.443  17
   1  -1  -5 18933.4 427.147   1
   1  -1  -6 6753.40 253.088   1
  -1   1  -6 6892.45 234.308   2
  -1   1  -6 7320.33 227.351  16
   1   1   6 6726.66 255.012  17
  -1  -1   6 7168.95 238.607   6
   1  -1  -6 7294.56 258.588   2
   1   1   7 3635.48 199.511  17
   1  -1  -7 3606.12 191.782   2
   1  -1  -7 3455.30 191.689   1
  -1   1  -7 3397.14 157.482  16
  -1   1  -7 3285.07 168.205   2
  -1  -1   7 3339.81 175.600   6
  -1   1  -8 120.885 35.3968  16
  -1  -1   8 137.810 50.0529   6
   1   1   8 260.029 61.2402  17
   1  -1  -8 173.639 53.2362   1
   1   1   9 11904.2 434.891  17
  -1  -1   9 12775.2 406.288   6
   1  -1  -9 12610.0 443.969   1
  -1  -1  10 1603.97 150.789  17
   1   1  10 1518.47 160.268  17
  -1  -1  10 1530.81 146.902   6
   1  -1 -10 1476.72 157.352   1
   1   1  11 2981.98 234.828  17
  -1  -1  11 3263.07 245.804   7
  -1  -1  11 3169.12 216.827  17
   1   1  11 3309.90 259.574   7
   1   1  12 383.699 94.1189   7
  -1  -1  12 242.937 81.5752   7
  -1  -1  13 1017.81 142.445   7
   1   1  13 1255.96 165.561   7
   1   1  14 2054.27 191.845   7
   1   1  15 12.1271 55.8304   7
   1  -2  15 1787.28 152.061   7
   1  -2  14 1576.64 176.456   7
   1  -2  13 3565.40 272.626   7
   1  -2  12 1067.39 156.584   7
  -1   2  11 1327.67 146.648  17
   1  -2  11 1401.98 159.451  17
   1  -2  11 1557.67 182.889   7
  -1   2  11 1466.19 183.236  14
  -1  -2 -10 4799.08 278.815   1
   1   2 -10 5025.69 296.704   2
  -1   2  10 4847.62 263.244  17
   1  -2  10 4857.15 275.700  17
   1  -2   9 11672.0 418.035  17
  -1  -2  -9 11362.0 423.180   1
  -1   2   9 12181.1 399.305   6
   1   2  -8 2206.50 174.864   2
  -1   2   8 1965.85 142.131   6
   1  -2   8 1912.38 150.916  17
   1   2  -8 1968.94 148.378   1
   1  -2   7 44459.0 841.986  17
  -1   2   7 42722.1 793.261   6
   1   2  -7 43570.8 885.694   2
   1   2  -6 9206.29 318.065   2
  -1   2   6 9194.22 273.312   6
   1  -2   6 9609.60 301.364  17
   1   2  -5 11422.2 334.255   2
  -1   2   5 11278.1 283.440   6
   1  -2   5 11912.7 313.759  17
   1   2  -4 29962.9 581.270   2
  -1   2   4 30590.6 511.591   6
   1  -2   4 30537.4 541.909  17
  -1  -2  -4 29811.7 443.791  16
  -1  -2  -3 55154.0 731.397  16
   1   2  -3 54509.5 868.913   2
   1  -2   3 56394.0 824.860  17
   1   2  -2 11966.2 269.102   2
   1   2  -1 32997.0 515.592   2
   1  -2   0 46.9550 26.9553   3
  -1   2   0 81.2293 21.5419  16
   1   2   0 80.6443 17.6007   2
  -1   2  -1 29674.3 462.255  16
   1  -2  -1 30584.0 507.495   3
   1  -2  -2 11533.4 253.704   2
  -1   2  -2 11338.7 231.639  16
  -1   2  -3 55571.5 812.516  16
   1  -2  -3 54205.1 839.143   2
   1  -2  -3 54120.3 853.005   1
   1   2   3 54754.0 817.356  17
   1   2   4 30121.3 541.798  17
  -1  -2   4 29783.2 527.221   6
   1  -2  -4 30262.0 546.650   2
  -1   2  -4 30458.9 539.006  16
   1  -2  -4 30086.6 569.655   1
   1  -2  -5 11914.9 333.618   1
  -1  -2   5 11387.5 294.455   6
  -1   2  -5 11060.2 303.544  16
   1   2   5 11687.3 313.950  17
   1  -2  -5 11381.2 303.561   2
  -1   2  -6 9743.39 303.926   2
   1  -2  -6 9463.70 317.072   1
   1  -2  -6 9626.99 292.528   2
  -1  -2   6 9396.73 280.621   6
  -1   2  -6 9267.87 275.200  16
   1   2   6 9179.76 300.616  17
  -1   2  -7 41579.8 813.495   2
   1  -2  -7 43672.1 864.666   1
   1   2   7 43152.4 846.094  17
  -1  -2   7 43403.5 798.391   6
  -1   2  -7 43329.7 772.606  16
  -1   2  -8 2078.21 152.726   2
  -1  -2   8 1926.79 143.646   6
  -1   2  -8 1993.77 134.553  16
   1   2   8 2053.84 161.082  17
   1  -2  -8 1793.66 155.544   1
   1   2   9 11793.7 435.878  17
  -1  -2   9 12703.8 405.029   6
   1  -2  -9 12079.7 444.611   1
   1  -2 -10 4842.15 288.126   1
  -1  -2  10 4896.39 259.364  17
  -1  -2  10 4565.98 250.774   6
   1   2  10 4914.01 289.254  17
   1   2  11 1531.66 171.833  17
  -1  -2  11 1521.38 155.106  17
   1   2  11 1435.00 180.876   7
  -1  -2  12 1221.24 160.849   7
   1   2  12 944.403 150.866   7
  -1  -2  13 3809.89 262.470   7
   1   2  13 3384.94 258.525   7
   1   2  14 1291.87 147.724   7
  -1  -2  14 1329.74 143.974   7
   1   2  15 1822.70 145.663   7
   1  -3  15 133.214 59.2809   7
   1  -3  14 8882.62 386.858   7
   1  -3  13 4682.72 306.309   7
   1  -3  12 1117.16 160.225   7
   1  -3  11 2332.09 200.489  17
  -1   3  11 2610.39 203.651  17
  -1   3  11 2319.04 231.992  14
   1  -3  10 461.576 92.6613  17
  -1   3  10 471.898 88.1728  17
  -1   3  10 406.579 103.986  14
  -1  -3  -9 2563.46 198.722   1
   1   3  -9 2806.70 219.146   2
   1  -3   9 2356.94 179.642  17
  -1   3   9 2753.37 187.638  17
   1   3  -8 10857.8 420.417   2
  -1   3   8 11326.0 355.437   6
  -1  -3  -8 10470.0 386.488   1
   1  -3   8 11007.3 378.210  17
  -1   3   7 574.680 73.2507   6
   1   3  -7 512.388 86.1697   2
  -1  -3  -7 641.439 89.2172   1
   1  -3   7 603.156 79.1840  17
   1  -3   6 5550.99 222.124  17
  -1   3   6 5718.80 203.115   6
   1   3  -6 5380.15 251.602   2
   1   3  -5 31759.4 669.532   2
  -1   3   5 32570.3 572.283   6
   1  -3   5 33459.1 614.080  17
   1   3  -4 7859.12 266.171   2
  -1   3   4 7874.02 201.138   6
   1  -3   4 7790.24 222.165  17
  -1   3   3 50699.3 869.959   5
   1   3  -3 51228.5 851.320   2
   1  -3   3 51047.4 774.330  17
   1   3  -2 4602.95 166.232   2
  -1   3   2 4362.57 172.630   5
  -1  -3  -2 4210.63 131.167   1
  -1  -3  -1 1324.53 59.3706   1
   1   3  -1 1472.75 81.9038   2
  -1   3   1 1354.97 58.2173  16
   1  -3   0 66817.0 1008.29   3
   1   3   0 67887.4 939.270   2
  -1   3   0 67374.5 925.138  16
  -1   3  -1 1414.30 69.1651  16
   1  -3  -1 1314.61 87.4886   3
   1   3   1 1219.94 48.2403   2
  -1   3  -2 4453.50 140.194  16
   1  -3  -2 4469.03 170.054   3
   1   3   3 49076.5 760.911  17
   1  -3  -3 49747.2 768.043   2
  -1   3  -3 49811.9 781.397  16
   1   3   4 7311.17 217.322  17
  -1   3  -4 7132.36 234.416  16
   1  -3  -4 7602.31 220.485   2
  -1  -3   4 7528.67 211.877   6
   1  -3  -4 7829.95 256.769   1
  -1  -3   5 31902.7 590.238   6
   1  -3  -5 32479.7 594.222   2
   1  -3  -5 31966.7 659.151   1
   1   3   5 31559.3 604.443  17
  -1   3  -5 33143.7 628.322  16
   1   3   6 5531.43 226.376  17
  -1   3  -6 5398.51 213.463  16
  -1  -3   6 5419.12 207.889   6
   1  -3  -6 5585.21 249.238   1
  -1  -3   7 614.024 74.8780   6
   1   3   7 489.597 76.4756  17
  -1   3  -7 539.822 81.4824   2
   1  -3  -7 675.376 96.6382   1
  -1   3  -7 574.888 76.9110  16
   1   3   8 11161.7 394.902  17
   1  -3  -8 10989.4 408.289   1
  -1  -3   8 10968.4 359.405   6
  -1   3  -8 10412.4 379.422   2
  -1   3  -8 10705.1 342.270  16
   1  -3  -9 2817.22 212.308   1
   1   3   9 2770.54 206.394  17
  -1   3  -9 2805.90 196.083   2
  -1  -3   9 2939.32 187.062  17
  -1  -3   9 2938.38 187.006   6
  -1  -3  10 713.889 104.073   6
  -1  -3  10 510.532 85.5232  17
   1   3  10 485.550 99.8698  17
   1   3  10 492.450 114.583   7
   1   3  11 2692.10 228.222  17
   1   3  11 2711.73 244.848   7
  -1  -3  11 2635.85 195.058  17
   1   3  12 1015.44 159.507   7
  -1  -3  13 4635.55 286.694   7
   1   3  13 4623.53 294.475   7
  -1  -3  14 9463.25 376.941   7
   1   3  14 9121.44 376.783   7
   1   3  15 237.425 63.1239   7
  -1  -3  15 110.949 45.5027   7
   1  -4  15 1988.53 142.074   7
   1  -4  14 2054.48 177.074   7
   1  -4  13 2318.17 205.977   7
  -1   4  12 7887.85 420.616  14
   1  -4  12 8177.51 408.710   7
  -1   4  11 570.972 100.353  17
  -1   4  11 566.504 123.816  14
  -1   4  10 14239.1 469.552  17
   1  -4  10 13713.8 484.210  17
  -1   4  10 13552.5 561.968  14
  -1   4   9 370.109 70.9320  17
   1  -4   9 280.690 68.5316  17
   1   4  -9 286.142 76.1651   2
  -1  -4  -9 328.488 78.4499   1
   1  -4   8 1341.56 127.160  17
  -1  -4  -8 1523.27 150.610   1
   1   4  -8 1277.79 145.548   2
   1  -4   7 3695.39 198.540  17
   1   4  -7 3297.11 222.454   2
  -1  -4  -7 3381.71 205.566   1
   1   4  -6 18474.0 529.165   2
  -1  -4  -6 18319.4 484.827   1
  -1  -4  -5 7553.69 267.230   1
   1   4  -5 7943.34 305.219   2
   1  -4   5 8269.55 253.749  17
   1   4  -4 3971.10 201.155   2
  -1  -4  -4 4209.48 177.632   1
   1   4  -3 26849.0 563.623   2
  -1  -4  -3 26179.6 498.615   1
  -1   4   3 26863.9 585.576   5
  -1  -4  -2 7394.51 198.892   1
  -1   4   2 7687.14 264.188   5
   1   4  -2 7537.00 242.445   2
   1   4  -1 13656.0 317.688   2
  -1  -4  -1 13335.9 265.308   3
  -1   4   1 14185.3 358.153   5
  -1   4   1 13358.6 240.709  16
  -1   4   0 67700.0 947.906  16
   1  -4   0 66802.3 1060.55   3
  -1  -4   0 67369.6 918.520   3
   1   4   1 13854.0 193.785   2
   1  -4  -1 13469.3 305.962   3
  -1   4  -1 13647.2 235.328  16
  -1   4  -2 7568.96 218.012  16
   1   4   2 7976.44 228.932   5
   1  -4  -2 7328.29 246.416   3
   1  -4  -3 25136.9 542.729   3
  -1   4  -3 24527.6 503.848  16
   1   4   3 25366.6 460.058  17
  -1  -4   3 25734.3 447.547   6
  -1   4  -4 4695.22 195.148  16
   1   4   4 4428.27 168.847  17
  -1  -4   4 4297.47 159.654   6
  -1   4  -5 7779.45 266.613  16
   1  -4  -5 8120.93 301.945   1
  -1  -4   5 8634.06 249.643   6
   1   4   5 7732.98 251.789  17
   1  -4  -6 19246.7 522.644   1
  -1   4  -6 18728.8 456.004  16
   1   4   6 18455.3 459.899  17
  -1  -4   6 19201.4 439.519   6
   1   4   7 3452.82 197.105  17
   1  -4  -7 3907.36 232.433   1
  -1  -4   7 3759.87 187.046   6
  -1   4  -7 3615.72 217.229   2
  -1   4  -7 3627.59 187.931  16
  -1  -4   8 1358.59 122.163   6
  -1   4  -8 1293.14 139.496   2
  -1   4  -8 1429.10 123.256  16
   1   4   8 1325.03 134.073  17
  -1  -4   8 1418.03 122.144  17
   1  -4  -8 1386.21 144.220   1
   1   4   9 253.336 67.6801  17
   1  -4  -9 282.075 74.4512   1
  -1  -4   9 321.635 77.7256   6
  -1   4  -9 148.519 56.2850   2
  -1  -4  10 13494.3 441.350   6
  -1  -4  10 12695.1 437.140  17
   1   4  10 13182.1 492.322  17
   1   4  10 13040.8 529.658   7
   1   4  11 576.554 116.123  17
   1   4  11 532.551 119.189   7
   1   4  12 8087.32 411.062   7
   1   4  13 2060.05 193.927   7
  -1  -4  13 2183.69 197.221   7
   1   4  14 1987.26 163.695   7
  -1  -4  14 2281.59 176.498   7
   1  -5  15 4973.52 202.136   7
   1  -5  14 3024.64 197.919   7
   1  -5  13 3553.42 242.878   7
  -1   5  12 5161.09 334.905  14
  -1   5  11-6.70625 64.6092  14
  -1   5  10 1268.97 176.832  14
  -1   5   9 2052.40 210.169  14
  -1  -5  -8 5247.95 284.134   1
   1   5  -8 4857.53 295.423   2
  -1  -5  -7 1472.16 140.170   1
   1   5  -7 1442.11 150.444   2
   1   5  -6 17834.2 537.066   2
  -1  -5  -6 16842.9 476.059   1
   1   5  -5 7400.43 313.545   2
  -1  -5  -5 7552.20 278.864   1
   1   5  -4 33311.6 725.473   2
  -1   5   4 33882.8 757.897   5
  -1  -5  -4 34100.0 657.509   1
  -1  -5  -3 25326.3 508.241   1
   1   5  -3 26614.5 586.655   2
  -1   5   3 25919.4 608.770   5
  -1  -5  -2 17313.9 368.948   3
   1   5  -2 17668.4 434.398   2
  -1   5   2 17093.8 459.838   5
  -1   5   1 10276.7 329.907   5
   1   5  -1 9445.25 278.999   2
   1  -5   0 101183. 1491.34   3
   1   5   0 99269.8 1438.64   5
   1   5   0 98247.5 1405.48   2
  -1   5   0 97352.7 1370.04  16
  -1   5   0 97503.9 1523.35   5
   1   5   1 9965.30 278.346   5
   1  -5  -1 10459.7 315.448   3
  -1   5  -1 9924.18 260.806  16
   1  -5  -2 16803.3 436.118   3
  -1   5  -2 17290.6 389.737  16
   1   5   2 16814.3 399.508   5
   1  -5  -3 24904.3 572.068   3
  -1   5  -3 25704.1 526.136  16
   1  -5  -4 34281.0 726.988   3
  -1   5  -4 32901.0 652.754  16
  -1   5  -5 7526.70 268.101  16
  -1  -5   5 7387.37 232.099   6
   1  -5  -5 7820.73 321.316   3
  -1   5  -6 17858.5 460.315  16
   1  -5  -6 17732.9 539.068   3
  -1  -5   6 17022.6 415.910   6
  -1  -5   7 1493.27 116.785   6
  -1   5  -7 1329.23 142.156   2
  -1   5  -7 1438.01 127.779  16
  -1   5  -8 4420.32 267.561   2
  -1   5  -8 4870.73 240.770  16
  -1  -5   8 4763.47 225.875   6
   1   5   9 2251.83 217.095   7
  -1  -5   9 2185.73 161.468   6
   1   5  10 1100.74 157.611   7
   1   5  11 131.522 81.2095   7
   1   5  12 5448.55 323.389   7
  -1  -5  13 4059.24 255.317   7
   1   5  13 3823.29 242.695   7
  -1  -5  14 3325.79 198.407   7
   1   5  14 2900.85 171.620   7
  -1   5 -15 4702.38 200.938  12
   1  -6  14 347.978 71.5777   7
   1  -6  13 498.639 96.8332   7
  -1   6  12 279.249 94.1529  14
  -1   6  11 120.294 84.8337  14
  -1   6  10 3222.00 280.789  14
  -1   6   9 6698.97 315.175  15
  -1   6   9 6975.64 398.922  14
   1   6  -8 2479.80 213.656   2
  -1  -6  -8 2316.20 188.760   1
   1   6  -7 13056.9 494.018   2
  -1  -6  -7 12945.3 442.516   1
   1   6  -6 21844.8 637.970   2
  -1  -6  -6 21765.2 565.354   1
  -1  -6  -5 1245.48 113.724   1
   1   6  -5 1227.91 135.732   2
  -1   6   4 1128.94 133.784   5
   1   6  -4 1407.99 134.301   2
  -1   6   3 37676.8 832.312   5
   1   6  -3 39207.1 800.120   2
   1   6  -2 690.236 84.1547   2
  -1   6   2 769.058 103.380   5
  -1   6   1 133775. 2078.13   5
   1   6  -1 138370. 1973.82   2
   1  -6   0 17835.8 451.421   3
  -1   6   0 17182.8 485.545   5
   1   6   0 17509.1 436.907   5
   1   6   1 135911. 1994.64   5
   1  -6  -1 138719. 2045.19   3
  -1   6  -1 139152. 1908.38  16
   1  -6  -2 754.492 92.3898   3
   1   6   2 742.938 89.2754   5
  -1   6  -2 873.626 79.8972  16
   1  -6  -3 37457.4 792.743   3
  -1   6  -3 37502.7 695.105  16
  -1   6  -4 1255.98 105.092  16
   1  -6  -4 1180.57 126.455   3
   1  -6  -5 1355.24 139.755   3
  -1   6  -5 1331.94 115.008  16
   1  -6  -6 22951.8 650.860   3
  -1   6  -6 23102.7 559.107  16
   1  -6  -7 12402.6 478.195   3
  -1   6  -7 11444.3 446.683   2
  -1   6  -8 2085.40 188.897   2
   1  -6  -8 2204.19 203.657   3
   1   6   9 6395.24 355.872   7
   1   6  10 3132.68 249.330   7
   1   6  11 291.386 94.5930   7
   1   6  12 212.892 71.8114   7
   1   6  13 309.077 69.3680   7
  -1   6 -14 317.029 68.8180  12
  -1  -6  14 307.506 66.7643   7
   1  -7  14 2774.16 148.895   7
   1  -7  13 200.095 61.8485   7
   1   7 -12 1682.88 163.527  12
  -1   7  12 1934.31 191.425  14
  -1   7  11 60.5187 74.5982  14
  -1   7  10 20996.4 723.256  14
  -1   7  10 20378.5 595.214  15
  -1   7   9 32181.2 795.036  15
  -1   7   9 32927.4 935.931  14
  -1   7   8 27781.8 721.455  15
   1   7  -7 28151.4 784.205   2
   1   7  -6 8489.34 387.141   2
   1   7  -5 3820.42 244.403   2
  -1   7   4 5960.59 319.074   5
   1   7  -4 6587.76 307.795   2
  -1   7   3 2435.54 197.944   5
   1   7  -3 2415.54 173.468   2
  -1   7   2 29740.2 751.921   5
   1   7  -2 30174.2 673.154   2
  -1   7   1 1954.54 169.357   5
   1   7  -1 2204.17 158.181   5
   1   7   0 7625.60 297.000   5
  -1   7   0 6942.16 318.073   5
  -1   7  -1 1791.08 158.868   5
   1  -7  -1 2272.67 160.346   3
  -1   7  -2 32122.4 612.239  16
   1  -7  -2 30805.1 715.378   3
   1  -7  -3 2504.21 181.689   3
  -1   7  -3 2283.08 143.136  16
   1  -7  -4 6217.59 304.400   3
  -1   7  -4 6286.83 252.226  16
  -1   7  -5 3838.65 209.094  16
   1  -7  -5 4189.80 259.675   3
  -1   7  -6 7649.03 359.944   2
   1  -7  -6 7735.17 370.838   3
  -1   7  -6 8114.25 321.881  16
  -1   7  -7 26834.3 737.113   2
   1  -7  -7 27620.6 767.775   3
   1   7   8 27482.1 757.105   7
   1   7   8 26187.3 726.060  15
   1   7   9 31701.4 845.483   7
   1   7  10 19931.0 640.457   7
   1   7  11 3.65024 66.4385   7
  -1   7 -12 1775.29 177.453  12
  -1   7 -13 427.375 85.2871  12
  -1   7 -14 2725.69 155.039  12
   1  -8  13 2922.83 165.908   7
  -1   8  12 1979.64 179.265  14
  -1   8  11 753.329 134.906  14
  -1   8  10 6221.95 372.723  14
  -1   8   9 1152.93 142.502  15
  -1   8   9 1267.00 175.588  14
  -1   8   8 23082.7 665.762  15
  -1   8   7 22352.8 645.048  15
  -1   8   6 13975.8 482.535  15
   1   8  -5 11291.0 444.281   2
   1   8  -4 8135.40 358.544   2
   1   8  -3 6841.78 312.173   2
  -1   8   3 6861.21 364.298   5
  -1   8   2 19060.3 616.244   5
  -1   8   1 7550.03 364.545   5
  -1   8   0 26173.4 713.551   5
  -1   8  -1 6542.16 327.639   5
  -1   8  -2 17009.7 548.755   5
   1  -8  -3 7169.59 332.448   3
   1  -8  -4 8074.91 365.364   3
  -1   8  -5 10962.8 443.451   2
   1  -8  -5 11727.3 460.796   3
   1  -8  -6 13254.2 504.862   3
  -1   8  -6 12189.8 514.408  12
   1   8   6 12563.6 467.545  15
   1   8   7 19739.5 618.283   7
   1   8   7 20311.8 631.446  15
  -1   8  -7 19485.3 667.430  12
   1   8   8 20716.6 641.938   7
  -1   8  -8 19479.0 663.201  12
   1   8   9 939.981 135.411   7
  -1   8  -9 1063.99 150.982  12
   1   8  10 6265.04 329.020   7
  -1   8 -10 5177.90 317.499  12
  -1   8 -11 663.205 115.652  12
  -1   8 -12 1767.41 166.744  12
  -1  -8  13 2572.53 157.256   7
  -1   8 -13 2941.28 178.547  12
  -1   9  12 1562.11 141.482  14
   1  -9  12 1710.66 131.658   7
  -1   9  11 1099.15 144.421  14
  -1   9  10 4418.44 300.224  14
  -1   9   9 3766.93 290.140  14
  -1   9   9 3977.68 255.983  15
  -1   9   8 10614.9 434.618  15
  -1   9   7 2112.53 195.353  15
  -1   9   6 7540.95 359.893  15
  -1   9   5 28394.2 835.479  11
  -1   9   5 25728.3 703.786  15
  -1   9   4 71924.8 1332.12  15
  -1   9   3 15236.0 585.583   5
  -1   9   2 9987.68 455.754   5
  -1   9   1 2307.66 212.187   5
  -1   9   0 14163.5 533.574   5
  -1   9  -1 2156.56 201.094   5
  -1   9  -2 8383.48 395.961   5
  -1   9  -3 12947.6 508.256   5
  -1   9  -4 72113.5 1496.17  12
  -1   9  -4 72813.1 1415.82   2
   1   9   5 24940.5 697.890  15
  -1   9  -5 25734.5 797.680  12
  -1   9  -6 6323.42 380.803  12
   1   9   6 6734.90 345.826  15
  -1   9  -7 2104.91 218.886  12
   1   9   7 1916.92 191.250  15
  -1   9  -8 9207.61 441.728  12
  -1   9  -9 3723.66 269.780  12
  -1   9 -10 3331.99 244.953  12
  -1   9 -11 1168.48 139.621  12
  -1   9 -12 1466.43 135.155  12
  -1  10  11 439.175 82.1273  14
  -1  10  10 648.022 118.291  14
  -1  10   9 173.280 81.0622  14
  -1  10   9 86.1194 50.3441  15
  -1  10   8 1911.57 179.060  15
  -1  10   7 1178.08 142.629  15
  -1  10   6 13279.2 486.593  15
  -1  10   5 11262.1 514.515  11
  -1  10   5 10390.2 425.493  15
  -1  10   4 6896.57 406.523  11
  -1  10   4 6019.49 314.271  15
  -1  10   3 3438.45 288.610  11
  -1  10   3 3415.31 272.010   5
  -1  10   3 3590.02 237.200  15
  -1  10   2 22724.0 761.031  11
  -1  10   2 20268.0 586.712  15
  -1  10   2 21127.3 708.658   5
  -1  10   2 20708.2 718.059  12
  -1  10   1 3011.75 203.975  15
  -1  10   1 3022.44 260.433  12
  -1  10   1 2605.63 238.821   5
  -1  10   0 5945.89 362.867  12
  -1  10   0 5825.64 348.485   5
  -1  10  -1 2528.48 232.085  12
  -1  10  -1 2348.80 224.008   5
  -1  10  -2 20253.4 690.417  12
  -1  10  -2 19247.8 650.869   5
  -1  10  -3 3028.55 263.019  12
  -1  10  -3 3117.48 253.766   5
   1  10   3 3083.12 216.561  15
   1  10   4 5869.74 314.078  15
  -1  10  -4 6119.96 358.527   5
  -1  10  -4 6209.67 384.363  12
   1  10   5 10037.4 423.457  15
  -1  10  -5 10517.3 497.730  12
  -1  10  -5 10316.1 467.983   5
   1  10   6 12283.4 479.180  15
  -1  10  -6 12930.9 548.893  12
  -1  10  -7 1108.53 161.151  12
  -1  10  -8 1819.85 190.057  12
  -1  10  -9 28.8297 60.3698  12
  -1  10 -10 426.929 91.1320  12
  -1  10 -11 351.543 74.1796  12
  -1  11  10 155.742 62.6358  14
  -1  11   9 809.757 114.810  14
  -1  11   8 334.603 79.1497  15
  -1  11   7 325.108 83.9325  15
  -1  11   6 673.705 106.267  15
  -1  11   5 2669.35 206.354  15
  -1  11   5 2990.74 256.134  11
  -1  11   4 9701.12 403.126  15
  -1  11   4 10593.9 494.601  11
  -1  11   3 20677.3 726.432  11
  -1  11   3 20092.2 595.530  15
  -1  11   2 14996.2 496.301  15
  -1  11   2 14951.6 614.692  11
  -1  11   1 3069.20 258.568   5
  -1  11   1 3104.13 265.943  12
  -1  11   0 334.810 104.784  12
  -1  11   0 94.9767 67.4843   5
  -1  11  -1 3347.40 268.179   5
  -1  11  -1 3408.33 277.263  12
  -1  11  -2 14367.8 582.128  12
  -1  11  -3 19209.7 689.642  12
   1  11   3 19393.8 582.096  15
  -1  11  -4 9618.58 474.313  12
   1  11   4 9672.06 404.938  15
  -1  11  -5 2830.50 253.316  12
   1  11   5 2410.45 201.516  15
  -1  11  -6 725.146 141.109  12
  -1  11  -7 461.779 108.001  12
  -1  11  -8 311.952 84.4652  12
  -1  11  -9 1000.33 123.199  12
  -1  11 -10 359.325 77.4865  12
  -1  12   9 1402.31 122.351  14
  -1  12   8 2117.19 171.647  14
  -1  12   7 3097.57 193.416  15
  -1  12   6 6.85831 47.7573  15
  -1  12   5 1172.55 127.289  15
  -1  12   5 1028.01 142.310  11
  -1  12   4 215.082 83.8590  11
  -1  12   4 223.047 70.9694  15
  -1  12   3 177.012 90.6636  11
  -1  12   3-34.8109 42.7554  15
  -1  12   2 43.2750 50.8135  15
  -1  12   2 25.6888 66.2698  11
  -1  12   1 2020.42 217.696  11
  -1  12   0 58.9893 65.5602  11
  -1  12   0-94.7208 72.9096  12
  -1  12  -1 2136.14 215.744  12
   1  12   2 151.593 77.9023  11
  -1  12  -2 34.3980 76.4558  12
  -1  12  -3 61.8260 77.7340  12
  -1  12  -4 205.135 93.5304  12
  -1  12  -5 1278.22 163.403  12
  -1  12  -6-5.50936 55.1098  12
  -1  12  -7 3129.30 213.889  12
  -1  12  -8 1775.27 145.466  12
  -1  12  -9 1474.44 115.900  12
  -1  13   7 1294.76 122.628  14
  -1  13   6 394.384 69.9389  15
  -1  13   5 391.543 71.7739  15
  -1  13   4 45.2537 55.2755  11
  -1  13   4 53.4327 45.0285  15
  -1  13   3 2584.81 171.906  15
  -1  13   3 2309.54 201.005  11
  -1  13   2 375.534 74.1109  15
  -1  13   2 370.774 94.0672  11
  -1  13   1 185.882 78.7339  11
  -1  13   0 707.197 127.744  11
  -1  13  -1 206.433 79.2657  12
   1  13   1 400.255 104.485  11
  -1  13  -1 288.805 102.629  11
   1  13   2 331.665 90.3836  11
  -1  13  -2 586.079 121.940  11
  -1  13  -2 334.173 92.3379  12
  -1  13  -3 2618.54 221.353  11
  -1  13  -3 2604.02 214.493  12
  -1  13  -4 27.0038 54.0040  12
  -1  13  -4 163.881 66.7208  11
  -1  13  -5 550.472 95.3670  11
  -1  13  -5 466.357 88.0106  12
  -1  13  -6 443.790 80.8458  12
  -1  13  -6 407.336 76.7105  11
  -1  13  -7 845.248 94.1064  12
  -1  14   3-9.38348 46.7092  11
  -1  14   2 27.4327 48.4017  11
   1  14  -2 14.0421 51.6529  11
   1  14  -1 140.577 67.0603  11
  -1  14   1-7.39489 50.3762  11
  -1  14   0 224.942 63.5143  11
   1  14   0 167.726 63.6700  11
   1  14   1 30.8001 59.8560  11
  -1  14  -1 51.0531 49.9179  11
  -1  14  -2 43.3477 45.3499  11
  -1  14  -3-20.3498 40.6914  11
  -1  14  -4 771.317 99.2040  11
  -1  14  -5 192.313 47.2588  11
   2   0   0 81538.7 1170.13   2
   2   0  -1 195617. 2612.86   2
   2   0  -1 196722. 2563.45   3
   2   0  -2 974688. 12182.3   3
  -2   0   2 971442. 12175.8   4
   2   0   3 140208. 1934.52  17
  -2   0   3 137725. 1870.90   4
   2   0  -3 139258. 1883.83   3
   2   0  -3 138418. 1963.27   2
  -2   0  -3 136206. 1852.10  16
  -2   0  -4 34710.5 575.226  16
   2   0  -4 34237.3 618.881   1
   2   0   4 35729.9 673.997  17
   2   0  -4 35681.0 692.579   2
  -2   0   5 44642.0 768.807   6
   2   0  -5 45558.8 859.769   2
   2   0  -5 44489.4 796.117   1
  -2   0  -5 44942.6 715.831  16
   2   0   5 45044.3 854.178  17
   2   0  -6 59.5167 41.2977   2
  -2   0   6 81.7831 39.8846   6
   2   0   6-40.1732 42.2503  17
  -2   0  -6 24.7394 28.3656  16
   2   0  -6 37.6212 26.0239   1
   2   0  -7 239.242 61.8207   1
   2   0  -7 297.183 65.2050   2
  -2   0   7 341.963 61.1147   6
  -2   0  -7 334.135 61.2439  16
   2   0   7 138.166 55.6390  17
   2   0   8 40144.0 945.574  17
   2   0  -8 43962.0 911.673   1
  -2   0   8 41304.5 832.521   6
   2   0  -8 43032.4 942.474   2
  -2   0   9 3471.79 207.743   6
   2   0  -9 3636.42 246.757   2
   2   0  -9 3456.01 228.392   1
   2   0   9 3449.48 252.588  17
   2   0  10 7572.84 386.540  17
   2   0  10 7286.46 381.154   7
  -2   0  10 7969.50 332.898   6
   2   0  11 4439.66 307.155   7
  -2   0  11 4646.54 261.264   6
   2   0  11 4979.18 316.491  17
   2   0  12 1518.77 181.970   7
   2   0  13 2258.57 218.436   7
   2   0  14 914.021 133.012   7
   2   0  15 2225.27 165.849   7
   2  -1  15 398.607 81.3527   7
   2  -1  14 5910.05 320.518   7
   2  -1  13 8838.71 429.330   7
   2  -1  12 781.722 141.181   7
  -2   1  11 9790.64 387.448  17
   2  -1  11 9618.62 457.824   7
  -2   1  11 10133.0 392.535   6
   2  -1  11 9668.80 441.679  17
  -2   1  10 30740.7 856.698  14
   2  -1  10 30811.1 832.443  17
   2  -1  10 31172.5 849.389   7
  -2   1  10 32680.2 754.451   6
   2  -1   9 17678.6 588.611  17
   2   1  -9 19351.2 612.887   2
  -2   1   9 19379.8 527.240   6
  -2   1   8 418.526 68.4293   6
   2   1  -8 383.831 84.0602   2
   2  -1   8 505.554 95.1580  17
   2  -1   7 4954.54 266.087  17
   2   1  -7 4604.26 251.816   2
   2   1  -7 4838.32 234.462   1
  -2   1   7 4654.64 212.439   6
   2   1  -6 11003.8 336.059   1
   2   1  -6 10818.8 371.342   2
  -2   1   6 10462.7 314.366   6
   2  -1   6 10688.8 371.884  17
   2  -1   5 786.130 93.0404  17
   2   1  -5 688.668 70.9249   1
   2   1  -5 740.077 88.4733   2
  -2   1   5 604.752 67.9283   6
  -2  -1  -5 580.886 52.1113  16
  -2  -1  -4 103671. 1424.08  16
   2  -1   4 103995. 1554.38  17
   2   1  -4 104224. 1576.75   2
   2   1  -4 104962. 1465.20   1
   2  -1   3 39507.6 709.669  17
   2   1  -3 40000.1 734.268   2
   2   1  -3 41229.3 643.670   3
   2   1  -2 100345. 1357.10   3
   2   1  -2 99305.8 1457.84   2
  -2   1   2 100811. 1400.87   5
  -2   1   2 101285. 1381.58   4
   2  -1   2 100165. 1441.11  17
   2  -1   1 302863. 3862.03  17
   2   1  -1 297615. 3770.05   3
   2   1  -1 297161. 3864.91   2
   2  -1   0 36144.1 497.002   2
   2   1   0 36438.0 479.690   2
   2  -1   0 36545.4 498.660   3
   2   1   1 298966. 3813.06   2
   2   1   1 295851. 3877.35  17
   2  -1  -1 302516. 3887.38   2
   2  -1  -1 300410. 3868.62   3
   2   1   2 99099.4 1436.35  17
  -2  -1   2 100134. 1393.48   4
   2  -1  -2 100527. 1430.08   3
   2  -1  -2 100807. 1462.41   2
   2  -1  -3 39963.9 683.150   3
   2   1   3 39735.8 696.925  17
   2  -1  -3 40173.4 719.635   2
  -2  -1   3 38207.4 644.323   4
  -2   1  -3 38953.0 631.768  16
   2  -1  -4 101249. 1530.73   2
  -2   1  -4 100386. 1408.05  16
   2   1   4 100583. 1510.77  17
  -2   1  -5 601.093 62.1464  16
   2   1   5 712.637 88.7222  17
   2  -1  -5 640.955 83.3185   2
  -2  -1   5 670.731 69.6996   6
   2  -1  -5 722.266 80.5658   1
  -2  -1   6 11004.8 321.809   6
  -2   1  -6 10595.7 305.358  16
   2  -1  -6 10739.4 364.702   2
   2   1   6 10767.1 376.361  17
   2  -1  -6 11267.8 355.705   1
  -2  -1   7 4735.30 216.786   6
   2   1   7 4228.34 250.095  17
   2  -1  -7 5000.73 254.892   2
   2  -1  -7 4809.24 244.449   1
  -2   1  -7 4380.46 204.616  16
   2  -1  -8 343.606 69.3014   1
   2   1   8 386.934 85.1218  17
   2  -1  -8 287.071 67.9683   2
  -2  -1   8 510.398 77.5015   6
  -2   1  -8 494.417 71.3281  16
   2  -1  -9 17832.1 560.710   1
  -2  -1   9 18308.2 514.230   6
   2   1   9 17649.4 597.177  17
   2   1  10 30391.0 841.197  17
  -2  -1  10 31139.0 730.610   6
   2   1  10 29344.9 833.972   7
   2   1  11 9596.75 454.354   7
   2   1  11 10034.8 459.733  17
  -2  -1  11 9768.67 383.857   6
  -2  -1  11 10187.5 395.114  17
   2   1  12 720.027 134.217   7
   2   1  13 8737.00 420.674   7
   2   1  14 5808.91 316.715   7
   2   1  15 434.583 83.2406   7
   2  -2  15 3301.16 195.244   7
   2  -2  14 6147.36 318.385   7
   2  -2  13 3682.62 273.076   7
   2  -2  12 20657.0 697.956   7
  -2   2  11 20943.4 709.697  14
   2  -2  11 21119.0 662.418  17
   2  -2  11 21454.4 705.507   7
  -2   2  11 21261.0 606.093  17
  -2   2  10 24234.1 754.521  14
   2  -2  10 23087.2 718.058   7
  -2   2  10 24221.9 628.593   6
   2  -2  10 24148.8 704.654  17
  -2   2   9 5317.92 257.279   6
   2   2  -9 5427.23 315.787   2
   2  -2   9 5073.07 293.238  17
   2  -2   8 1942.07 170.732  17
   2   2  -8 1689.82 166.725   2
  -2   2   8 1911.59 143.246   6
   2  -2   7 3153.15 206.062  17
   2   2  -7 3032.54 206.503   2
  -2   2   7 3210.69 172.205   6
  -2   2   6 35448.1 668.380   6
   2   2  -6 34216.3 763.952   2
   2  -2   6 36111.8 759.831  17
   2  -2   5 4956.43 221.834  17
   2   2  -5 5100.51 234.608   2
  -2   2   5 4819.11 185.736   6
  -2   2   4 13010.0 301.097   6
  -2  -2  -4 12680.7 255.773  16
   2  -2   4 12623.2 346.422  17
   2   2  -4 12755.0 368.037   2
   2   2  -3 76665.9 1202.49   2
   2  -2   3 77441.8 1180.22  17
  -2   2   2 15260.1 341.252   5
   2   2  -2 14900.4 344.738   2
   2   2  -1 72692.5 1071.44   2
   2  -2   1 69903.7 1051.30  17
  -2   2   1 73055.8 1067.35   5
   2   2   0 39572.7 608.818   2
   2  -2   0 37672.0 652.303   3
  -2   2   0 38948.9 617.923   5
   2  -2  -1 71969.0 1114.42   2
   2  -2  -1 73425.3 1130.27   3
  -2  -2   1 74479.3 1076.97   4
   2   2   1 73016.4 1034.03   2
   2  -2  -2 15224.5 367.764   2
   2  -2  -2 15438.7 372.889   3
  -2  -2   2 16184.9 333.268   4
   2   2   2 15571.0 354.217  17
  -2   2  -2 15534.3 325.600  16
  -2  -2   3 79917.6 1138.99   4
   2   2   3 75861.4 1182.40  17
   2  -2  -3 76368.9 1204.00   2
   2  -2  -3 78265.1 1201.57   3
  -2   2  -3 76166.1 1121.55  16
   2  -2  -4 12200.5 346.631   3
   2   2   4 12077.9 340.011  17
  -2   2  -4 11982.0 291.907  16
   2   2   5 4853.06 221.050  17
  -2   2  -5 4684.85 182.996  16
  -2  -2   5 4947.52 193.692   6
   2  -2  -5 4774.13 220.780   2
   2  -2  -6 35702.1 741.742   2
  -2   2  -6 33858.3 675.579  16
   2  -2  -6 32506.1 716.146   1
  -2  -2   6 35547.0 678.770   6
   2   2   6 33485.4 737.769  17
  -2  -2   7 2857.63 168.051   6
   2  -2  -7 3171.15 197.656   2
   2   2   7 3011.54 204.264  17
   2  -2  -7 2920.95 192.360   1
  -2   2  -7 3122.34 177.511  16
   2   2   8 1902.91 178.015  17
  -2  -2   8 2025.45 149.593   6
   2  -2  -8 2056.48 172.252   1
  -2   2  -8 1817.35 133.533  16
  -2  -2   9 5369.25 259.825   6
  -2   2  -9 5007.93 231.192  16
   2   2   9 5292.91 311.794  17
   2   2  10 24067.7 732.651  17
  -2  -2  10 23568.8 617.105   6
   2   2  10 23904.7 740.094   7
   2   2  11 21516.5 707.325   7
   2   2  11 21783.5 699.364  17
  -2  -2  11 21101.4 587.221   6
  -2  -2  11 20765.1 586.184  17
   2   2  12 19058.1 657.870   7
   2   2  13 3729.23 266.709   7
   2   2  14 6147.83 314.330   7
   2   2  15 3253.24 191.608   7
   2  -3  15 6193.10 252.326   7
   2  -3  14 3626.76 232.952   7
   2  -3  13 473.443 111.733   7
   2  -3  12 7005.33 383.756   7
  -2   3  11 3476.50 284.362  14
   2  -3  11 3869.55 289.635   7
   2  -3  11 4083.63 271.682  17
  -2   3  10 11778.6 514.888  14
   2  -3  10 11387.3 456.567  17
  -2  -3  -9 3091.33 214.098   1
  -2   3   9 3419.28 199.810   6
   2  -3   9 3548.61 240.393  17
   2   3  -9 3382.55 253.928   2
   2   3  -8 4283.03 270.891   2
  -2   3   8 4697.70 220.711   6
   2  -3   8 4439.18 257.411  17
   2   3  -7 43879.9 972.846   2
  -2   3   7 45558.0 824.866   6
   2  -3   7 45909.6 935.089  17
   2   3  -6 12034.8 422.858   2
  -2   3   6 12022.9 324.020   6
   2  -3   6 12422.3 393.720  17
   2   3  -5 70376.5 1235.91   2
   2  -3   5 68900.3 1161.31  17
  -2   3   5 70569.4 1067.11   6
   2   3  -4 19307.1 492.016   2
  -2   3   4 19286.1 379.967   6
   2  -3   4 18476.8 442.088  17
  -2   3   3 74005.2 1223.18   5
   2  -3   3 76390.3 1172.72  17
   2   3  -3 76931.7 1222.37   2
  -2   3   3 76569.2 1073.51   6
   2   3  -2 58402.4 955.988   2
  -2   3   2 59446.5 981.346   5
   2  -3   2 59235.2 924.694  17
   2   3  -1 46542.8 757.357   2
   2  -3   1 45108.1 728.917  17
  -2   3   0 11454.3 301.155   5
   2  -3   0 10807.4 307.407   3
   2   3   0 10905.5 257.834   2
   2  -3   0 12694.8 279.504  17
   2   3   0 9224.80 266.081  17
  -2  -3   1 49191.0 775.611   4
   2   3   1 51207.9 801.614  17
   2  -3  -1 48883.9 852.628   3
   2   3   1 48161.9 720.597   2
  -2   3  -1 48496.6 766.581  16
  -2  -3   2 60264.2 907.018   4
   2  -3  -2 60759.9 1010.60   3
   2   3   2 58333.6 937.495  17
  -2   3  -2 59181.0 907.451  16
  -2   3  -3 72509.4 1075.99  16
   2  -3  -3 73424.6 1144.08   2
   2  -3  -3 73403.4 1181.61   3
   2   3   3 74185.9 1132.08  17
   2  -3  -4 18793.6 448.285   2
   2   3   4 18592.2 445.954  17
  -2   3  -4 19305.8 413.497  16
   2  -3  -4 18048.5 466.575   3
   2  -3  -5 67078.6 1177.11   3
   2  -3  -5 69177.6 1140.16   2
  -2  -3   5 68028.3 1087.17   6
   2   3   5 66829.4 1142.87  17
  -2   3  -5 68504.7 1099.87  16
  -2  -3   6 12036.2 347.542   6
   2  -3  -6 11886.2 408.291   3
   2  -3  -6 12483.7 378.743   2
  -2   3  -6 11690.8 363.242  16
   2   3   6 11818.6 387.167  17
   2   3   7 44128.9 924.146  17
  -2  -3   7 44044.6 840.252   6
  -2   3  -7 43927.1 853.680  16
   2   3   8 4712.49 275.405  17
  -2   3  -8 4180.80 228.482   2
  -2  -3   8 4675.46 229.538   6
  -2   3  -8 4375.12 214.509  16
   2   3   9 3146.45 239.262  17
  -2  -3   9 3321.10 203.072   6
   2  -3  -9 3221.26 243.813   3
  -2   3  -9 2981.13 185.974  16
  -2  -3  10 11915.2 412.130   6
   2   3  10 11403.3 497.796   7
   2   3  10 11509.9 485.106  17
   2   3  11 3860.83 291.651   7
  -2  -3  11 3861.11 231.034   6
  -2  -3  11 3784.88 230.755  17
   2   3  12 6946.23 379.366   7
   2   3  13 372.825 103.991   7
   2   3  14 3845.42 236.487   7
   2   3  15 6307.31 250.316   7
   2  -4  15 98.9864 39.2896   7
   2  -4  14 1257.48 132.910   7
   2  -4  13 3339.63 242.549   7
  -2   4  12 2372.53 228.123  14
   2  -4  12 2271.63 214.245   7
   2  -4  11 2969.54 244.643   7
  -2   4  11 2887.56 260.806  14
  -2   4  10 941.985 148.067  14
  -2   4  10 1130.94 122.428  17
  -2   4   9 7060.88 384.437  14
   2  -4   9 7123.54 343.516  17
  -2  -4  -9 7007.40 336.112   1
  -2  -4  -8 6939.16 320.976   1
   2   4  -8 7136.59 366.474   2
   2  -4   8 7603.25 338.198  17
  -2  -4  -7 5941.51 273.001   1
   2   4  -7 6465.05 332.558   2
   2  -4   7 6402.16 290.524  17
   2   4  -6 1418.21 147.362   2
   2  -4   6 1511.40 133.359  17
  -2  -4  -6 1559.53 128.042   1
   2   4  -5 16879.0 512.175   2
  -2  -4  -5 16498.8 419.993   1
   2  -4   5 17737.8 450.838  17
   2   4  -4 33848.5 747.353   2
   2  -4   4 33859.3 660.677  17
   2   4  -3 2092.40 148.099   2
  -2   4   3 1880.44 145.684   5
   2  -4   3 2007.61 119.104  17
  -2  -4  -3 1828.26 98.2905   1
   2  -4   2 7285.42 217.141  17
   2   4  -2 7385.50 258.672   2
  -2   4   2 7413.55 279.096   5
  -2   4   2 7104.40 190.491  16
   2   4  -1 15675.7 366.207   2
  -2   4   1 15602.3 324.629  16
  -2   4   1 16561.7 424.087   5
   2  -4   0 3077.32 165.866   3
  -2   4   0 3441.25 176.326   5
   2   4   0 3215.45 131.171   2
  -2   4   0 3368.71 132.997  16
  -2  -4   1 15928.1 346.297   4
   2   4   1 17050.3 371.712  17
   2  -4  -1 16057.2 426.937   3
  -2   4  -1 15845.8 344.528  16
  -2  -4   2 8070.63 223.903   4
  -2   4  -2 7390.88 221.843  16
   2  -4  -2 7387.87 282.656   3
   2   4   2 7256.82 227.754  17
   2   4   3 2022.11 122.889  17
   2  -4  -3 2143.88 151.318   3
  -2   4  -3 1915.68 114.106  16
   2  -4  -4 32660.7 713.736   3
   2   4   4 33718.3 664.339  17
  -2   4  -4 31980.2 642.191  16
   2  -4  -5 17426.6 500.888   3
   2   4   5 17080.9 456.445  17
  -2  -4   5 17428.7 416.538   6
  -2   4  -5 16277.8 440.186  16
   2  -4  -6 1333.22 140.630   3
  -2  -4   6 1364.11 113.430   6
   2   4   6 1557.39 134.455  17
  -2  -4   7 6602.05 263.502   6
   2  -4  -7 6089.88 314.995   3
   2   4   7 6319.99 295.800  17
  -2   4  -7 6200.93 265.913  16
   2  -4  -8 6935.49 353.874   3
  -2  -4   8 7497.47 299.581   6
   2   4   8 7631.28 349.101  17
  -2   4  -8 6779.79 316.885   2
  -2   4  -8 7225.87 290.377  16
   2   4   9 6541.65 368.592   7
  -2  -4   9 6875.34 298.334   6
   2   4   9 6825.72 348.405  17
  -2   4  -9 6378.07 310.997   2
  -2  -4  10 881.939 107.532   6
   2   4  10 1066.76 156.846   7
   2   4  10 1144.78 151.499  17
   2   4  11 3203.47 262.410   7
   2   4  12 2532.97 230.450   7
  -2  -4  13 3515.84 225.843   7
   2   4  13 3521.61 247.141   7
   2   4  14 1158.51 125.257   7
  -2   4 -15 70.5294 34.5253  12
   2  -5  14 142.100 58.7428   7
   2  -5  13 1587.89 157.668   7
  -2   5  12 386.710 107.050  14
   2  -5  12 247.191 76.6409   7
  -2   5  11 3304.32 282.855  14
  -2   5  10 518.417 121.722  14
   2   5  -9 1230.49 150.772  13
  -2   5   9 1182.20 164.889  14
   2   5  -8 1777.01 185.052   2
  -2  -5  -8 1406.02 145.779   1
   2   5  -7 1190.92 147.539   2
  -2  -5  -7 1129.47 123.017   1
   2   5  -6 1542.54 164.706   2
  -2  -5  -6 1600.14 132.802   1
   2   5  -5 7135.18 337.072   2
  -2  -5  -5 6599.34 254.513   1
   2   5  -4 10646.9 399.439   2
  -2   5   4 11293.4 413.119   5
   2   5  -3 8121.75 322.111   2
  -2   5   3 8466.20 337.760   5
   2   5  -2 3687.45 194.858   2
  -2   5   2 3383.64 203.568   5
   2   5  -1 11011.5 315.527   2
  -2   5   1 10829.7 251.080  16
  -2   5   1 10950.9 371.167   5
  -2   5   0 6226.45 190.202  16
   2  -5   0 5975.21 254.580   3
  -2   5   0 6233.75 268.151   5
  -2   5  -1 10986.8 282.039  16
  -2  -5   1 10950.5 265.725   4
   2  -5  -1 10214.3 352.808   3
  -2  -5   2 3850.62 148.890   4
  -2   5  -2 3779.92 165.937  16
   2  -5  -2 3585.67 206.035   3
   2  -5  -3 7841.86 320.649   3
  -2   5  -3 8095.46 275.964  16
   2  -5  -4 10662.5 390.238   3
  -2  -5   4 11170.9 305.467   6
  -2   5  -4 10641.0 346.323  16
   2  -5  -5 6604.39 313.871   3
  -2  -5   5 6709.69 241.602   6
  -2   5  -5 6532.00 281.604  16
   2  -5  -6 1648.47 164.802   3
  -2  -5   6 1586.47 120.513   6
  -2   5  -6 1674.34 141.036  16
  -2  -5   7 999.894 102.072   6
   2  -5  -7 1182.17 145.950   3
  -2   5  -7 996.158 113.470  16
  -2  -5   8 1610.99 137.083   6
   2  -5  -8 1567.48 173.069   3
  -2   5  -8 1484.81 156.681   2
  -2   5  -8 1429.37 134.378  16
  -2  -5   9 1402.90 132.079   6
   2   5   9 1235.74 172.845   7
   2   5  10 714.355 134.313   7
  -2  -5  10 665.414 98.8723   6
   2   5  11 2957.45 255.027   7
   2   5  12 211.414 82.4711   7
   2   5  13 1433.84 148.156   7
  -2  -5  13 1420.38 141.552   7
   2   5  14 273.272 63.8822   7
   2  -6  14 1428.20 112.126   7
   2  -6  14 1380.30 112.153   9
   2  -6  13 1719.58 153.548   7
  -2   6  12 873.371 142.799  14
   2  -6  12 864.259 126.815   7
  -2   6  11 1533.95 192.412  14
  -2   6  10 1018.61 161.672  14
  -2   6   9 82.1872 72.1236  14
  -2   6   8 1502.23 142.577  15
   2   6  -7 1331.42 164.131   2
   2   6  -6 176.572 69.6713   2
   2   6  -5 514.800 102.243   2
   2   6  -4 9582.34 397.814   2
  -2   6   4 10046.5 415.723   5
   2   6  -3 14307.1 468.831   2
  -2   6   3 15122.4 500.089   5
   2   6  -2 10127.6 356.573   2
  -2   6   2 10323.6 399.370   5
  -2   6   1 16490.7 507.037   5
  -2   6   0 1759.56 156.207   5
   2  -6  -1 16754.0 491.005   3
  -2   6  -1 17414.1 410.205  16
  -2   6  -1 16431.1 492.852   5
  -2   6  -2 10158.4 321.943  16
   2  -6  -2 10027.4 378.967   3
   2  -6  -3 15316.8 492.365   3
  -2   6  -3 15425.9 434.567  16
   2  -6  -4 10113.9 406.484   3
  -2   6  -4 10978.7 372.261  16
   2  -6  -5 520.036 100.948   3
  -2   6  -5 547.273 83.3242  16
   2  -6  -6 256.230 78.0290   3
  -2   6  -6 187.193 53.3393  16
   2  -6  -7 1587.92 175.061   3
  -2   6  -7 1461.57 138.127  16
   2   6   8 1406.49 175.321   7
   2   6   9 286.544 100.603   7
   2   6  10 1049.37 157.387   7
   2   6  11 1389.09 172.087   7
   2   6  12 820.272 121.283   7
  -2  -6  13 1959.16 153.771   7
   2   6  13 1633.59 148.122   7
  -2   6 -13 1767.13 160.384  12
  -2   6 -14 1580.43 126.094  12
   2  -7  13 966.506 107.557   7
   2  -7  13 1036.20 105.032   9
  -2   7  12 1335.83 160.006  14
   2  -7  12 1407.01 142.795   7
  -2   7  11 1235.00 168.923  14
  -2   7  10 134.547 85.4926  14
  -2   7   9 500.784 98.2264  15
  -2   7   9 617.207 125.093  14
  -2   7   8 1132.50 133.871  15
  -2   7   7 5755.07 292.362  15
   2   7  -6 2521.87 220.662   2
   2   7  -5 7890.93 379.865   2
   2   7  -4 8187.55 372.446   2
  -2   7   4 7366.72 382.091   5
   2   7  -3 2882.06 206.325   2
  -2   7   3 2694.20 222.077   5
  -2   7   2 1479.33 163.020   5
  -2   7   1 2741.68 214.449   5
  -2   7   0 953.182 130.140   5
  -2   7  -1 2661.67 206.267   5
   2  -7  -1 2711.82 195.218   3
   2  -7  -2 1831.93 164.178   3
  -2   7  -2 1687.58 132.221  16
   2  -7  -3 2626.49 204.941   3
  -2   7  -3 2485.52 167.028  16
   2  -7  -4 7359.46 358.150   3
  -2   7  -4 7337.93 295.286  16
   2  -7  -5 7802.13 383.141   3
  -2   7  -5 8038.44 318.760  16
   2  -7  -6 2567.01 226.914   3
  -2   7  -6 2541.13 179.062  16
   2   7   7 4799.33 303.056   7
   2   7   8 882.488 132.376   7
   2   7   9 650.546 125.663   7
   2   7  10 27.9378 65.5045   7
   2   7  11 1035.37 147.252   7
  -2   7 -11 1144.86 150.429  12
   2   7  12 1135.48 133.489   7
  -2   7 -12 1075.36 139.715  12
  -2  -7  13 931.625 98.0968   7
  -2   7 -13 860.260 109.565  12
  -2   8  12 2276.12 189.156  14
   2  -8  12 2025.76 146.090   9
   2  -8  12 2028.05 151.697   7
  -2   8  11 1329.17 167.458  14
   2  -8  11 1213.63 130.931   9
  -2   8  10 1877.69 207.737  14
  -2   8  10 1852.19 162.490  15
  -2   8   9 2156.14 184.595  15
  -2   8   9 2109.96 223.876  14
  -2   8   8 2920.17 218.816  15
  -2   8   7 2053.81 181.439  15
  -2   8   6 208.866 78.8205  15
   2  -8   6 141.462 72.7190   9
  -2   8   6 124.653 80.5289  11
   2   8  -5 5973.77 330.469   2
  -2   8   3 1308.15 170.070   5
  -2   8   2 1887.20 193.949   5
  -2   8   1 2250.88 207.717   5
  -2   8   0 170.738 70.6851   5
  -2   8  -1 2387.41 203.512   5
   2  -8  -2 1952.41 176.441   3
  -2   8  -2 2136.00 192.984   5
   2  -8  -3 1294.64 152.191   3
   2  -8  -4 592.264 106.835   3
  -2   8  -4 469.375 84.9300  16
   2  -8  -5 5793.04 336.792   3
  -2   8  -5 6107.21 278.763  16
   2   8   6 195.246 78.4766   7
  -2   8  -6-101.080 79.7071  12
   2   8   7 2051.42 206.327   7
  -2   8  -7 2012.11 209.650  12
   2   8   8 2594.18 230.565   7
  -2   8  -8 2792.18 239.992  12
  -2   8  -9 1816.66 195.339  12
   2   8   9 1812.63 189.965   7
   2   8  10 1647.97 179.239   7
  -2   8 -10 1757.34 185.628  12
  -2   8 -11 911.282 133.234  12
   2   8  11 879.127 126.293   7
  -2   8 -12 1832.30 164.209  12
  -2   8 -13 1770.28 132.155  12
  -2   9  12 1777.65 143.809  14
  -2   9  11 3916.00 250.623  14
   2  -9  11 4112.49 209.844   7
  -2   9  10 4522.01 298.248  14
  -2   9   9 4538.14 312.852  14
  -2   9   9 4608.13 264.011  15
  -2   9   8 1093.18 134.500  15
  -2   9   7 4824.96 330.109  11
  -2   9   7 5008.71 290.395  15
  -2   9   6 207.936 75.3042  15
  -2   9   6 296.575 93.0801  11
  -2   9   5 684.120 114.473  15
  -2   9   5 568.605 128.996  11
  -2   9   4 11099.4 518.355  11
  -2   9   4 10496.7 408.047  15
  -2   9   3 1585.73 151.289  15
  -2   9   3 1790.34 201.544  12
  -2   9   3 1699.97 198.929  11
  -2   9   3 1463.96 188.240   5
  -2   9   2 207.623 78.8262   5
  -2   9   1 1164.64 162.932   5
  -2   9   0 136.973 74.8997   5
  -2   9  -1 837.210 136.363   5
  -2   9  -2 356.695 98.1369   5
  -2   9  -3 1293.22 163.072   5
  -2   9  -3 1579.84 192.494  12
  -2   9  -4 9682.32 459.961  12
  -2   9  -4 9836.36 444.168   5
   2   9   4 9435.70 396.583  15
  -2   9  -5 679.331 131.358  12
  -2   9  -6 378.792 121.698  12
  -2   9  -7 4684.82 318.328  12
  -2   9  -8 730.044 131.508  12
  -2   9  -9 4179.24 283.519  12
  -2   9 -10 3892.92 256.604  12
  -2   9 -11 3566.95 226.499  12
  -2   9 -12 1657.81 134.838  12
  -2  10  11 2996.66 187.147  14
  -2  10  10 368.963 91.5290  14
  -2  10   9 4579.63 295.332  14
  -2  10   9 4859.09 256.169  15
  -2  10   8 303.708 72.9251  15
  -2  10   7 185.934 68.6793  15
  -2  10   6 2291.75 231.727  11
  -2  10   6 1796.62 173.028  15
  -2  10   5 15071.1 615.740  11
  -2  10   5 14074.8 494.593  15
  -2  10   4 687.150 148.578  11
  -2  10   4 386.281 85.8209  15
  -2  10   3 2826.13 207.567  15
  -2  10   3 3022.66 275.518  11
  -2  10   3 2734.22 255.755   5
  -2  10   2 553.660 97.0873  15
  -2  10   2 597.732 128.189   5
  -2  10   2 676.165 131.211  12
  -2  10   2 772.547 154.425  11
  -2  10   1 4298.08 255.493  15
  -2  10   1 4264.31 323.764  11
  -2  10   1 4177.58 304.373  12
  -2  10   1 4328.87 300.789   5
  -2  10   0 3912.12 292.738  12
  -2  10   0 3539.84 278.243   5
  -2  10  -1 3890.39 288.192   5
  -2  10  -1 4519.37 312.387  12
  -2  10  -2 582.869 111.630   5
  -2  10  -2 625.151 125.904  12
  -2  10  -3 2964.05 256.042  12
  -2  10  -3 2682.52 235.768   5
  -2  10  -4 733.013 144.336  12
  -2  10  -4 502.669 115.131   5
  -2  10  -5 13691.9 567.400  12
  -2  10  -6 1995.58 213.123  12
  -2  10  -7 283.376 95.3350  12
  -2  10  -8 238.601 88.1010  12
  -2  10  -9 4332.08 270.039  12
  -2  10 -10 278.624 73.4031  12
  -2  10 -11 2936.78 177.112  12
  -2  11  10 1880.79 144.117  14
  -2  11   9 375.871 90.9632  14
  -2  11   8 2144.17 194.278  14
  -2  11   8 2386.40 174.581  15
  -2  11   7 659.924 100.416  15
  -2  11   6 145.449 68.1325  15
  -2  11   6 102.334 61.4133  11
  -2  11   5 8545.93 440.114  11
  -2  11   5 8745.02 371.845  15
  -2  11   4 2859.02 265.291  11
  -2  11   4 2614.01 201.693  15
  -2  11   3 143.027 105.578  11
  -2  11   3 243.181 76.3936  15
  -2  11   2 6821.60 413.142  11
  -2  11   2 6265.16 308.961  15
  -2  11   1 6174.06 374.133  12
  -2  11   1 6723.35 415.580  11
  -2  11   1 7325.85 327.460  15
  -2  11   0 10962.3 402.167  15
  -2  11   0 10729.6 491.737  12
  -2  11   0 10743.7 520.133  11
  -2  11  -1 6145.38 373.457  12
  -2  11  -1 7393.69 423.822  11
  -2  11  -2 6339.41 379.989  12
  -2  11  -3 160.684 85.6031  12
  -2  11  -4 3178.77 266.912  12
  -2  11  -5 8974.42 440.638  12
  -2  11  -6 72.8475 67.4374  12
   2 -11  -7 513.596 85.3542  13
  -2  11  -7 718.056 123.187  12
  -2  11  -8 1884.92 174.068  12
  -2  11  -9 364.939 84.1197  12
  -2  11 -10 1871.41 138.920  12
  -2  12   9 1698.73 127.192  14
  -2  12   8 348.975 80.4883  14
  -2  12   8 127.044 46.6632  15
  -2  12   7 873.167 102.580  15
  -2  12   6 1382.46 131.841  15
  -2  12   5 2168.26 201.850  11
  -2  12   5 2485.29 181.088  15
  -2  12   4 1200.80 163.684  11
  -2  12   4 1236.79 134.268  15
  -2  12   3 1510.15 148.466  15
  -2  12   3 1751.19 199.043  11
  -2  12   2 7117.42 405.894  11
  -2  12   2 6486.42 300.862  15
  -2  12   1 1906.24 215.110  11
  -2  12   1 1934.31 161.012  15
  -2  12   0-23.6845 61.2838  12
  -2  12   0 35.7359 64.0708  11
  -2  12  -1 1666.76 191.039  12
  -2  12  -1 1822.92 206.220  11
  -2  12  -2 6598.22 373.720  12
  -2  12  -2 6621.11 378.989  11
  -2  12  -3 1598.09 186.789  12
  -2  12  -3 1896.09 196.396  11
  -2  12  -4 1388.14 162.289  11
  -2  12  -4 1134.01 155.862  12
  -2  12  -5 2205.15 202.204  12
  -2  12  -5 2472.71 197.235  11
  -2  12  -6 1470.21 154.641  12
  -2  12  -7 985.584 119.386  12
  -2  12  -8 251.201 64.5271  12
  -2  12  -9 1773.19 122.010  12
  -2  13   7 485.846 77.1894  14
  -2  13   6 533.141 76.6988  15
  -2  13   5 1525.45 128.468  15
  -2  13   4 3327.93 224.846  11
  -2  13   4 3436.11 193.844  15
  -2  13   3 3153.51 234.357  11
  -2  13   3 3334.29 195.042  15
  -2  13   2 1970.35 192.280  11
  -2  13   2 1690.52 138.733  15
  -2  13   1 845.614 95.9701  15
  -2  13   1 833.156 134.402  11
  -2  13   0 54.4002 60.4529  11
  -2  13  -1 967.086 137.474  12
  -2  13  -1 767.144 131.629  11
  -2  13  -2 1776.51 181.543  11
  -2  13  -2 1739.74 180.144  12
  -2  13  -3 2982.56 223.700  12
  -2  13  -3 3270.38 232.680  11
  -2  13  -4 3225.37 220.340  12
  -2  13  -4 3302.99 216.517  11
  -2  13  -5 1246.56 131.580  12
  -2  13  -5 1398.39 127.146  11
   2 -13  -6 536.514 62.6220  13
  -2  13  -6 493.857 80.2899  12
  -2  13  -7 322.935 60.9240  12
  -2  14   3 239.426 47.3020  15
  -2  14   3 443.196 77.7611  11
  -2  14   2 4829.55 246.882  11
  -2  14   1 593.690 100.273  11
   2  14  -1 503.390 88.4461  11
  -2  14   0 214.522 69.3495  11
   2  14   0 345.616 79.2407  11
  -2  14  -1 560.651 93.4267  11
  -2  14  -2 4965.17 249.164  11
  -2  14  -3 475.286 79.9026  11
   3   0   0 22.2994 30.3132   2
   3   0   0 21.0393 28.3631  17
   3   0   1 109713. 1637.10  17
   3   0  -1 108630. 1633.86   2
  -3   0   2 2015.61 120.708   4
   3   0  -2 1811.74 113.993   3
   3   0   2 1915.08 134.929  17
   3   0  -2 2123.19 144.644   2
  -3   0   3 434.332 57.3475   4
   3   0   3 515.390 76.2912  17
   3   0  -3 403.398 73.2297   2
   3   0  -3 461.631 61.8777   3
   3   0  -4 297.763 69.2955   2
   3   0   4 341.574 68.9080  17
   3   0  -4 284.933 57.0382   3
  -3   0  -4 368.205 55.6033  16
  -3   0  -5 13221.6 332.417  16
   3   0  -5 12738.2 378.774   3
   3   0   5 12629.6 425.614  17
   3   0  -5 12107.1 423.510   2
   3   0  -6 13146.4 416.732   3
   3   0  -6 13657.0 470.127   2
  -3   0   6 12279.2 371.351   6
   3   0   6 13145.3 471.475  17
  -3   0  -6 13777.1 347.733  16
   3   0   7 1382.89 162.322  17
  -3   0   7 1238.16 118.012   6
   3   0  -7 1260.93 143.468   2
  -3   0  -7 1254.38 106.566  16
  -3   0   8 1108.23 117.761   6
   3   0  -8 1287.96 155.445   2
   3   0   8 1049.30 156.565  17
  -3   0   9 74.7191 45.8905   6
   3   0  -9 179.833 66.8198   2
   3   0   9 24.7989 51.5712  17
   3   0 -10 72.3396 57.7776  13
   3   0  10 13.7765 63.9926   7
   3   0  10 26.9584 70.7934  17
  -3   0  10 139.471 53.8764   6
   3   0  11 93.9902 77.0734   7
   3   0  12 306.151 99.9497   7
   3   0  13 2461.65 216.848   7
   3   0  14 1991.87 175.198   7
   3   0  15 4296.56 205.578   7
   3  -1  15 1881.91 133.760   7
   3  -1  14 983.522 126.174   7
   3  -1  13-34.1608 69.7822   7
   3  -1  12 2338.73 222.141   7
   3  -1  11 6073.92 365.816   7
   3   1 -10 1386.44 154.675  13
   3  -1  10 1387.50 174.839   7
  -3   1  10 1218.45 136.341   6
   3  -1  10 1167.03 161.198  17
  -3   1   9 15006.2 471.623   6
   3   1  -9 15210.4 567.031   2
   3  -1   9 15867.1 597.033  17
   3  -1   8 3705.54 271.211  17
   3   1  -8 4024.81 269.301   2
  -3   1   8 3937.53 218.990   6
   3   1  -7 1586.42 161.052   2
  -3   1   7 1647.55 135.474   6
   3  -1   7 1771.57 181.446  17
   3   1  -6 13623.4 473.441   2
  -3   1   6 13613.0 389.045   6
   3  -1   6 14021.1 485.087  17
   3   1  -5 26478.6 673.332   2
   3  -1   5 26422.3 661.403  17
  -3  -1  -5 28396.4 529.259  16
  -3  -1  -4 3405.23 154.083  16
   3   1  -4 3398.29 201.668   2
   3  -1   4 3284.55 195.017  17
  -3   1   3 2906.37 144.409   4
   3   1  -3 3000.44 136.786   3
   3  -1   3 3030.45 177.536  17
  -3   1   2 11633.6 303.843   4
   3   1  -2 11210.0 269.501   3
   3  -1   2 11133.8 341.537  17
   3   1  -2 10707.5 341.065   2
  -3   1   1 33052.0 602.210   4
   3   1  -1 33177.4 654.082   2
  -3   1   1 32130.5 550.822   5
   3  -1   1 31399.0 637.553  17
   3  -1   0 473.495 67.4726  17
   3   1   0 452.484 70.4065  17
   3   1   0 359.062 57.4627   2
   3  -1   0 558.380 72.5936   2
   3  -1  -1 33359.4 665.512   2
   3  -1  -1 32726.4 638.073   3
   3   1   1 33676.7 670.311  17
   3   1   1 33683.2 610.390   2
  -3  -1   2 11174.3 311.641   4
   3   1   2 10783.0 338.965  17
   3  -1  -2 11566.2 334.743   3
   3  -1  -2 11389.0 350.108   2
  -3  -1   3 2879.13 147.595   4
  -3   1  -3 2642.65 140.484  16
   3  -1  -3 2708.29 158.573   3
   3   1   3 2748.21 168.401  17
   3  -1  -3 2867.01 177.117   2
  -3   1  -4 3343.27 157.623  16
   3  -1  -4 3219.00 179.052   3
   3   1   4 3431.16 198.632  17
   3  -1  -4 3265.72 201.297   2
  -3  -1   4 3033.10 158.185   4
   3  -1  -5 27416.7 676.482   2
   3  -1  -5 26270.8 617.184   3
  -3   1  -5 27212.1 542.450  16
   3  -1  -6 13625.8 445.895   3
   3   1   6 13840.1 482.454  17
  -3  -1   6 13197.2 387.799   6
  -3   1  -6 14424.7 377.577  16
   3   1   7 1649.87 173.317  17
   3  -1  -7 1649.85 158.655   3
  -3  -1   7 1768.58 140.280   6
  -3   1  -7 1663.79 130.635  16
   3  -1  -7 1870.39 177.938   2
   3  -1  -8 3704.47 255.652   3
  -3  -1   8 3847.21 217.315   6
   3   1   8 3546.37 269.098  17
   3  -1  -8 4570.24 286.389   2
  -3   1  -8 4397.76 223.746  16
  -3  -1   9 14784.7 461.292   6
   3   1   9 15604.4 604.507  17
   3  -1 -10 1285.88 151.875  13
   3   1  10 1169.15 162.335   7
  -3  -1  10 1032.78 124.518   6
   3   1  10 1150.43 173.511  17
   3   1  11 5836.90 360.648   7
   3   1  12 2309.31 221.385   7
   3   1  13 82.2416 70.6114   7
   3   1  14 1020.43 128.461   7
   3   1  15 1705.23 129.445   7
   3  -2  15 799.337 84.4276   7
   3  -2  14 1281.85 136.353   7
   3  -2  13 3344.18 248.172   7
   3  -2  12 1263.47 168.872   7
   3  -2  11 6587.73 376.077   7
  -3   2  10 1846.25 205.083  14
   3  -2  10 1888.99 216.348   7
  -3   2  10 1756.30 155.415   6
   3  -2  10 1434.55 171.900  17
   3   2 -10 1982.84 184.213  13
  -3   2   9 2951.63 196.434   6
   3  -2   9 3036.65 245.102  17
   3   2  -8 6353.58 349.975   2
  -3   2   8 6983.41 291.263   6
   3  -2   8 6962.36 363.418  17
   3   2  -7 2024.72 188.003   2
  -3   2   7 1942.20 145.992   6
   3  -2   7 2252.73 194.263  17
   3   2  -6 2015.28 179.856   2
  -3   2   6 1876.97 135.303   6
   3  -2   6 1813.49 162.299  17
   3   2  -5 11031.7 405.740   2
  -3   2   5 11241.1 325.177   6
   3  -2   5 10811.7 386.461  17
  -3  -2  -4 27626.2 516.710  16
   3   2  -4 26051.7 638.725   2
   3  -2   4 26224.5 623.295  17
  -3   2   3 1238.01 90.6597   4
   3   2  -3 1160.63 112.893   2
   3  -2   3 1184.34 112.341  17
  -3   2   2 5793.78 197.371   4
   3   2  -2 5399.39 228.499   2
   3  -2   2 5323.96 227.477  17
  -3   2   2 5212.77 204.305   5
  -3   2   1 103372. 1477.38   4
   3   2  -1 105673. 1550.92   2
  -3   2   1 101523. 1485.28   5
  -3   2   0 446.106 59.5829   5
   3  -2   0 348.369 55.4855  17
   3   2   0 404.619 58.7302   2
   3   2   0 528.358 77.4102  17
   3   2   1 102397. 1466.97   2
   3  -2  -1 104531. 1565.80   2
  -3  -2   1 99862.5 1504.78   4
   3   2   1 105547. 1568.30  17
   3  -2  -1 98269.9 1552.18   3
   3  -2  -2 5136.90 228.741   2
  -3  -2   2 5411.74 209.366   4
   3  -2  -2 5081.18 227.374   3
  -3   2  -2 5343.32 202.640  16
   3   2   2 5095.83 223.364  17
   3  -2  -3 1110.03 110.402   2
  -3  -2   3 1161.81 95.8272   4
   3  -2  -3 1091.64 105.975   3
   3   2   3 1137.70 110.381  17
  -3   2  -3 1113.75 91.8853  16
  -3  -2   4 26576.7 547.355   4
   3  -2  -4 25203.5 600.942   3
   3   2   4 25173.8 610.425  17
   3  -2  -4 25139.7 614.144   2
  -3   2  -4 26443.9 531.311  16
  -3   2  -5 11071.7 316.520  16
   3  -2  -5 10935.0 380.806   3
   3   2   5 10993.0 392.006  17
   3  -2  -5 11580.4 402.294   2
   3  -2  -6 1982.50 165.556   3
  -3  -2   6 1877.79 137.956   6
   3   2   6 1733.15 162.646  17
  -3   2  -6 2144.70 141.081  16
   3  -2  -6 1935.05 166.619   2
  -3   2  -7 1909.88 150.159  16
   3  -2  -7 2141.81 188.317   3
  -3  -2   7 2363.14 163.313   6
   3   2   7 2212.22 194.632  17
   3  -2  -7 2243.01 188.139   2
   3  -2  -8 7241.17 363.205   3
  -3  -2   8 6180.27 280.643   6
   3   2   8 6814.93 367.644  17
  -3   2  -8 7438.25 308.976  16
   3  -2  -8 7189.07 353.865   2
   3   2   9 3367.58 260.991   7
   3  -2  -9 3283.94 253.107   3
  -3  -2   9 3060.12 199.728   6
   3   2   9 2577.44 239.775  17
   3   2  10 1722.33 198.380   7
  -3  -2  10 1662.95 152.597   6
   3   2  10 1994.58 215.583  17
   3   2  11 6412.34 378.256   7
   3   2  12 1439.82 178.480   7
   3   2  13 3458.88 250.315   7
   3   2  14 1338.52 144.857   7
   3   2  15 893.589 93.3878   7
   3  -3  14 1668.67 145.477   7
   3  -3  13 460.248 100.930   7
   3  -3  12 3383.92 258.559   7
  -3   3  11 4522.04 316.686  14
   3   3 -11 4143.84 265.098  13
   3  -3  11 4165.71 295.524   7
  -3   3  10 889.638 150.136  14
   3   3 -10 1228.14 150.163  13
   3  -3  10 1149.00 155.082   7
   3  -3  10 933.200 137.956  17
  -3   3   9 2567.57 240.318  14
   3   3  -9 2619.61 210.994  13
   3  -3   9 2523.32 221.017   7
   3  -3   9 2483.22 220.313  17
   3   3  -8 1295.33 168.971   2
  -3   3   8 1391.54 127.009   6
   3  -3   8 1740.71 174.956  17
   3   3  -7 12073.6 486.371   2
  -3   3   7 12335.0 369.699   6
   3  -3   7 11579.4 448.305  17
   3   3  -6 12389.8 471.713   2
  -3   3   6 13025.7 361.821   6
   3  -3   6 11988.8 432.729  17
   3   3  -5 1272.33 140.412   2
   3  -3   5 1089.01 117.302  17
  -3   3   5 1214.03 99.0690   6
   3  -3   4 3945.17 215.178  17
  -3   3   4 4053.60 166.087   6
   3  -3   3 20785.9 513.575  17
   3   3  -3 19544.2 518.586   2
  -3   3   3 19910.9 503.332   5
  -3   3   2 2762.66 126.381   4
  -3   3   2 2630.48 157.019   5
   3   3  -2 2268.32 149.724   2
   3  -3   2 2615.76 154.130  17
  -3   3   1 1658.10 98.2588   4
   3   3  -1 1440.02 110.892   2
   3  -3   1 1706.05 121.800  17
  -3   3   1 1462.01 111.292   5
   3   3   0 1500.51 106.256   2
   3   3   0 1436.86 117.945  17
  -3   3   0 1505.82 111.275   5
  -3   3  -1 1597.35 110.233  16
  -3  -3   1 1493.74 109.238   4
   3   3   1 1749.23 129.911  17
   3  -3  -1 1550.51 129.867   3
  -3  -3   2 2495.30 141.959   4
  -3   3  -2 2636.81 140.864  16
   3  -3  -2 2750.93 175.709   3
   3   3   2 2590.80 157.159  17
   3   3   3 20115.0 509.160  17
   3  -3  -3 19889.3 507.084   2
  -3  -3   3 19643.7 459.128   4
   3  -3  -3 19447.2 524.404   3
  -3   3  -3 19378.3 441.408  16
  -3   3  -4 3565.98 169.066  16
   3  -3  -4 3696.20 206.058   2
   3  -3  -4 3686.04 216.291   3
   3   3   4 3680.49 209.326  17
  -3   3  -5 1193.27 103.651  16
   3  -3  -5 1120.70 125.299   3
   3   3   5 997.826 116.055  17
   3  -3  -5 1129.26 121.808   2
   3  -3  -6 12461.7 425.419   2
   3   3   6 11756.9 431.711  17
   3  -3  -6 11910.5 437.661   3
  -3  -3   6 11198.6 362.485   6
  -3   3  -6 12010.3 375.428  16
   3  -3  -7 12783.4 446.717   2
   3   3   7 12483.8 467.471  17
   3  -3  -7 12269.8 465.208   3
  -3  -3   7 11380.6 380.003   6
  -3   3  -7 11842.8 404.892  16
  -3  -3   8 1551.08 139.854   6
   3  -3  -8 1412.27 164.595   3
   3   3   8 1462.84 166.979  17
  -3   3  -8 1515.25 139.147  16
   3  -3  -9 2522.07 211.619  13
   3   3   9 2421.49 225.009   7
  -3  -3   9 2411.56 181.169   6
   3   3   9 2387.45 219.179  17
   3   3  10 840.561 150.400   7
   3   3  10 1034.64 159.724  17
  -3  -3  10 1026.91 118.859   6
   3   3  11 3907.43 291.277   7
   3   3  12 3102.16 246.896   7
   3   3  13 402.296 98.3909   7
   3   3  14 1794.22 154.257   7
   3  -4  14 1095.01 112.661   7
   3  -4  13 979.429 122.399   7
   3  -4  12 1917.10 188.878   7
  -3   4  11 6543.06 382.645  14
   3   4 -11 6953.63 345.965  13
   3  -4  11 7059.94 373.692   7
  -3   4  10 6245.31 379.335  14
   3   4 -10 6116.05 334.119  13
   3  -4  10 6336.44 355.597   7
   3   4  -9 3867.97 266.167  13
  -3   4   9 4057.17 297.937  14
   3  -4   9 4166.43 283.339   7
   3  -4   9 3936.85 267.940  17
  -3  -4  -8 9139.13 365.003   1
   3   4  -8 8809.11 437.066   2
   3  -4   8 9657.68 414.076  17
   3  -4   7 84.1888 51.8242  17
   3   4  -7 251.913 79.5136   2
   3   4  -6 4925.03 304.738   2
   3  -4   6 4729.59 260.530  17
   3   4  -5 8013.12 372.289   2
   3  -4   5 8189.64 331.383  17
   3   4  -4 73357.2 1350.27   2
   3  -4   4 73106.5 1270.44  17
   3   4  -3 1881.84 153.705   2
  -3   4   3 1806.68 152.804   5
   3  -4   3 1865.68 137.416  17
   3  -4   2 46156.7 832.161  17
   3   4  -2 44262.8 863.024   2
  -3   4   2 44790.9 883.523   5
  -3   4   1 20553.2 523.854   5
   3   4  -1 21163.3 497.104   2
  -3   4   0 371.629 68.2185   5
  -3   4   0 321.622 54.9410  16
  -3   4  -1 20302.6 510.331   5
  -3  -4   1 20541.6 469.378   4
   3  -4  -1 19740.6 540.093   3
  -3   4  -1 19465.7 449.559  16
  -3  -4   2 45248.9 801.773   4
   3  -4  -2 45073.1 929.846   3
   3   4   2 45754.4 846.818  17
  -3   4  -2 44903.6 794.027  16
   3   4   3 1911.01 144.423  17
  -3  -4   3 2018.55 129.783   4
   3  -4  -3 1941.40 161.029   3
  -3   4  -3 1874.97 122.379  16
   3  -4  -4 69663.0 1293.45   3
  -3   4  -4 69254.6 1145.79  16
   3  -4  -5 7410.26 341.372   3
   3   4   5 8231.14 340.039  17
  -3   4  -5 7817.90 288.863  16
   3  -4  -6 4446.73 271.136   3
  -3  -4   6 4479.99 219.929   6
   3   4   6 4396.34 256.772  17
  -3   4  -6 4479.37 233.505  16
  -3  -4   7 191.021 56.6630   6
   3  -4  -7 169.036 60.0243   3
   3   4   7 28.3009 48.1974  17
  -3   4  -7 121.174 52.4230  16
   3  -4  -8 9048.07 426.981   3
  -3  -4   8 8762.77 339.387   6
   3   4   8 9493.77 420.976  17
  -3   4  -8 9452.82 359.634  16
   3   4   9 4110.97 295.183   7
   3  -4  -9 3944.09 269.790  13
  -3  -4   9 3855.10 225.441   6
   3   4   9 3745.61 275.113  17
   3   4  10 6187.92 370.547   7
   3   4  11 6762.59 378.943   7
   3   4  12 1760.22 185.972   7
   3   4  13 786.725 118.929   7
   3   4  14 1181.01 117.185   7
  -3   4 -14 935.676 101.673  12
   3  -5  14 1490.24 111.951   7
   3  -5  14 1505.96 121.624   9
   3  -5  13 2316.00 171.170   7
   3  -5  12 267.735 77.6127   7
  -3   5  11 9636.09 458.653  14
   3  -5  11 9797.29 430.179   7
   3   5 -10 3097.54 232.563  13
   3  -5  10 3267.78 249.900   7
  -3   5  10 3076.68 269.950  14
   3   5  -9 590.064 112.605  13
  -3   5   9 552.910 119.094  14
  -3   5   8 349.172 99.0185  14
   3   5  -8 494.626 105.215  13
   3   5  -7 2693.54 239.255   2
   3   5  -6 2737.04 238.320   2
   3   5  -5 3989.17 275.624   2
   3   5  -4 20646.4 627.375   2
   3   5  -3 5999.89 294.427   2
  -3   5   3 5685.77 291.402   5
   3   5  -2 44244.0 879.762   2
  -3   5   2 42963.6 919.436   5
  -3   5   1 587.246 95.6569   5
  -3   5   1 781.854 74.5214  16
  -3   5   0 2013.77 120.081  16
  -3  -5   0 1933.43 124.899   4
  -3   5   0 1866.59 157.674   5
  -3  -5   1 793.884 80.3332   4
  -3   5  -1 672.647 95.2998   5
  -3   5  -1 640.767 72.7244  16
   3  -5  -1 656.899 97.1669   3
  -3   5  -2 42373.2 778.714  16
   3  -5  -2 41851.3 924.526   3
  -3  -5   3 5727.80 222.431   4
   3  -5  -3 5336.90 290.163   3
  -3   5  -3 5922.81 237.367  16
   3  -5  -4 19829.0 600.949   3
  -3   5  -4 20545.4 510.855  16
   3  -5  -5 4644.87 278.964   3
  -3  -5   5 4522.05 215.262   6
  -3   5  -5 4471.12 233.376  16
   3  -5  -6 2592.95 219.281   3
  -3  -5   6 2826.70 174.145   6
  -3   5  -6 2696.04 193.746  16
   3  -5  -7 2788.82 233.761   3
  -3  -5   7 2703.80 179.199   6
  -3   5  -7 2847.62 199.063  16
   3  -5  -8 396.663 91.3059  13
   3   5   8 657.339 131.412   7
  -3  -5   8 512.066 83.9147   6
   3  -5  -9 829.977 132.683  13
   3   5   9 741.076 144.001   7
  -3  -5   9 628.810 93.3007   6
   3   5  10 3311.73 267.030   7
   3   5  11 9289.45 433.344   7
   3   5  12 280.996 92.6132   7
  -3   5 -13 2144.66 168.892  12
   3   5  13 1909.10 159.770   7
   3   5  14 1473.11 117.800   7
  -3   5 -14 1321.78 109.916  12
   3  -6  13 1008.35 104.603   7
   3  -6  13 1103.57 117.009   9
  -3   6  12 203.689 73.7735  14
   3  -6  12 158.355 61.7446   7
  -3   6  11 9651.72 451.112  14
   3  -6  11 9679.07 402.858   7
  -3   6  10 12106.1 527.355  14
   3  -6  10 12084.4 472.878   7
  -3   6   9 626.165 130.730  14
   3   6  -8 7280.59 365.400  13
  -3   6   8 6827.21 389.129  14
   3   6  -7 4037.24 263.365  13
   3   6  -6 3219.69 262.740   2
   3   6  -5 6822.09 374.745   2
   3   6  -4 12443.0 491.281   2
   3   6  -3 15104.7 508.241   2
  -3   6   3 14049.0 513.313   5
  -3   6   2 2701.42 208.882   5
  -3   6   1 19508.9 588.982   5
  -3   6   0 22853.4 482.684  16
  -3   6   0 22154.7 625.969   5
   3  -6  -1 19087.1 575.693   3
  -3   6  -1 18497.2 567.825   5
  -3   6  -2 2945.83 169.179  16
   3  -6  -2 2888.20 213.717   3
   3  -6  -3 15097.4 524.925   3
  -3   6  -3 14924.7 435.910  16
   3  -6  -4 13536.7 505.239   3
  -3   6  -4 13268.1 434.309  16
   3  -6  -5 7164.37 369.301   3
  -3   6  -5 7031.56 321.454  16
   3  -6  -6 3425.21 259.218   3
  -3   6  -6 3552.88 224.876  16
   3  -6  -7 4746.25 288.942  13
   3   6   7 4625.16 308.061   7
   3  -6  -7 5345.95 268.924   8
   3   6   8 6812.97 378.883   7
   3  -6  -8 7256.77 372.864  13
   3  -6  -9 802.065 124.812  13
   3   6   9 911.035 159.179   7
   3   6  10 11364.5 489.425   7
   3   6  11 9029.19 411.079   7
   3   6  12 66.4371 57.0940   7
  -3   6 -12 202.168 81.5371  12
   3   6  13 891.407 105.695   7
  -3   6 -13 1001.82 114.205  12
   3  -7  13 1645.69 117.926   9
  -3   7  12 12050.3 437.296  14
   3  -7  12 11927.6 372.461   7
   3  -7  12 11486.5 404.256   9
  -3   7  11 6591.55 353.926  14
   3  -7  11 6881.45 308.356   7
   3  -7  11 6619.24 337.713   9
  -3   7  10 10593.7 481.018  14
  -3   7   9 7793.47 420.360  14
  -3   7   8 5364.81 282.317  15
  -3   7   7 2945.03 212.114  15
  -3   7   6 23577.1 628.250  15
  -3   7   6 22249.3 745.585  11
   3  -7   6 20949.9 688.196   9
   3   7  -5 41509.3 1031.88   2
  -3   7   3 319.721 93.8939   5
  -3   7   2 1266.45 162.835   5
  -3   7   1 2612.87 223.146   5
  -3   7   0 22716.6 679.050   5
  -3   7  -1 2534.42 211.810   5
  -3   7  -2 1411.78 160.359   5
  -3   7  -2 1718.68 145.438  16
   3  -7  -2 1476.15 162.871   3
   3  -7  -3 387.808 88.9198   3
  -3   7  -3 223.794 67.7248  16
   3  -7  -4 869.975 133.203   3
  -3   7  -4 1347.17 142.469  16
   3  -7  -5 39926.7 1006.90   3
  -3   7  -5 39929.0 876.063  16
   3   7   6 20293.0 675.153   7
  -3   7  -6 19636.5 649.412  12
   3   7   7 2517.31 229.331   7
   3  -7  -7 2631.88 220.069  13
  -3   7  -7 2480.51 225.045  12
   3  -7  -8 4629.07 289.794  13
  -3   7  -8 3996.89 286.559  12
   3   7   8 4220.89 294.387   7
   3   7   9 6551.53 366.998   7
   3  -7  -9 6989.08 346.065  13
  -3   7  -9 6398.73 358.457  12
   3   7  10 10236.9 444.497   7
  -3   7 -10 9320.39 424.306  12
   3   7  11 6249.47 322.492   7
  -3   7 -11 6173.79 322.924  12
   3   7  12 11339.3 397.520   7
  -3   7 -12 11336.1 407.741  12
  -3   7 -13 1769.18 129.922  12
   3  -8  12 1302.83 109.273   9
  -3   8  11 4188.90 263.281  14
   3  -8  11 4402.62 240.800   9
  -3   8  10 5657.43 334.736  14
   3  -8  10 5693.66 303.876   9
  -3   8   9 10428.1 482.583  14
   3  -8   9 10328.0 445.602   9
   3  -8   8 7721.17 393.994   9
  -3   8   8 7751.23 348.181  15
  -3   8   7 816.222 120.302  15
   3  -8   7 790.168 137.456   9
  -3   8   6 32454.1 940.274  11
   3  -8   6 30130.8 847.979   9
  -3   8   6 31499.9 783.070  15
  -3   8   5 3827.47 243.484  15
  -3   8   5 3530.62 288.113  11
   3  -8   5 3697.23 267.160   9
  -3   8   4 14406.3 582.232  11
   3  -8   4 14400.9 527.749   9
  -3   8   3 380.401 107.360   5
  -3   8   2 9687.36 455.102   5
  -3   8   1 10106.9 458.429   5
  -3   8   0 4052.87 284.798   5
  -3   8  -1 9508.76 431.660   5
  -3   8  -2 8699.24 410.161   5
  -3   8  -3 351.323 101.486   5
   3  -8  -3 330.265 83.7714   3
  -3   8  -4 12276.9 496.820   5
  -3   8  -4 12867.3 517.020  12
  -3   8  -5 3345.13 266.253  12
   3   8   6 28739.0 834.252   7
  -3   8  -6 28178.9 828.407  12
   3  -8  -7 639.413 109.128  13
   3   8   7 898.948 148.262   7
  -3   8  -7 668.973 124.971  12
   3   8   8 6454.45 361.288   7
   3  -8  -8 7229.49 350.780  13
  -3   8  -8 6875.26 377.438  12
   3   8   9 8946.13 419.401   7
   3  -8  -9 9958.64 386.497  13
  -3   8  -9 9062.73 423.591  12
   3   8  10 5583.05 310.769   7
  -3   8 -10 5372.54 307.174  12
  -3   8 -11 4303.01 253.302  12
  -3   8 -12 1046.58 110.744  12
  -3   9  11 58.1646 45.1139  14
   3  -9  11 108.387 43.9004   9
  -3   9  10 1106.57 146.142  14
   3  -9  10 958.511 107.549   9
  -3   9   9 599.172 92.6966  15
  -3   9   9 569.738 114.079  14
   3  -9   9 787.362 109.516   9
  -3   9   8 8614.09 430.001  14
   3  -9   8 9166.44 394.279   9
  -3   9   8 9758.48 387.522  15
   3  -9   7 3232.24 240.087   9
  -3   9   7 3522.37 237.002  15
  -3   9   6 30262.9 914.609  11
   3  -9   6 30241.9 814.634   9
  -3   9   6 30603.8 776.736  15
  -3   9   5 2411.37 248.720  11
   3  -9   5 2424.73 209.199   9
  -3   9   5 2558.58 200.474  15
  -3   9   4 5904.95 307.638  15
  -3   9   4 5464.40 367.610  11
   3  -9   4 6234.04 335.404   9
  -3   9   3 4888.42 339.740  11
  -3   9   3 5261.44 349.473   5
   3  -9   3 5040.51 295.481   9
  -3   9   2 40433.2 1028.77  12
  -3   9   2 37497.2 1011.70  11
   3  -9   2 38512.9 903.870   9
  -3   9   2 38322.2 1014.63   5
  -3   9   1 21779.5 708.636  12
  -3   9   1 20516.3 701.087  11
  -3   9   1 19979.1 687.069   5
  -3   9   0 6877.61 383.083   5
  -3   9   0 7258.07 392.711  12
  -3   9   0 7517.53 404.895  11
  -3   9  -1 20584.7 677.959  12
  -3   9  -1 20196.1 681.611  11
  -3   9  -1 19256.0 657.872   5
  -3   9  -2 36256.2 950.539  12
  -3   9  -2 37457.7 965.649  11
  -3   9  -2 34483.8 922.227   5
  -3   9  -3 4623.25 314.401  12
  -3   9  -3 4657.35 305.503  11
  -3   9  -3 4076.88 287.716   5
  -3   9  -4 5329.13 337.388  12
  -3   9  -4 5621.15 338.154   5
  -3   9  -5 2155.91 214.058   5
  -3   9  -5 1970.22 209.647  12
  -3   9  -6 27427.9 818.279  12
   3  -9  -7 3345.90 235.126  13
  -3   9  -7 3103.47 253.764  12
   3  -9  -8 8119.34 349.343  13
  -3   9  -8 7916.05 394.263  12
  -3   9  -9 530.842 103.664  12
  -3   9 -10 729.994 114.342  12
  -3   9 -11 152.508 64.8425  12
  -3  10  10 790.282 109.740  14
  -3  10   9 1353.38 148.291  14
  -3  10   9 1259.99 119.120  15
  -3  10   8 2346.04 210.072  14
   3 -10   8 2021.53 155.258   9
  -3  10   8 2318.71 176.596  15
  -3  10   7 570.980 99.5241  15
   3 -10   7 663.037 99.5892   9
  -3  10   6 1374.09 188.684  11
  -3  10   6 1234.70 142.333  15
  -3  10   5 12661.8 567.059  11
  -3  10   5 12895.5 463.397  15
  -3  10   4 19.6797 58.1603  15
  -3  10   4 88.1340 72.1959  11
  -3  10   3 1501.37 156.909  15
  -3  10   3 1412.64 192.413  11
  -3  10   2 17144.3 631.082  12
  -3  10   2 15596.3 636.325  11
  -3  10   1 973.360 155.715   5
  -3  10   1 1516.36 186.137  12
  -3  10   1 1429.88 188.156  11
  -3  10   0 11106.2 496.659  12
  -3  10   0 11207.7 518.272  11
  -3  10   0 10845.3 485.635   5
  -3  10  -1 1593.13 188.836   5
  -3  10  -1 1198.45 168.395  12
  -3  10  -1 1620.28 194.754  11
  -3  10  -2 16077.5 606.461  12
  -3  10  -2 16674.2 621.850  11
  -3  10  -3 1159.54 164.540  12
  -3  10  -3 1331.81 169.809  11
  -3  10  -4 160.699 85.7180  12
  -3  10  -5 11339.4 497.616  12
  -3  10  -6 1189.18 159.805  12
   3 -10  -7 532.166 87.5348  13
  -3  10  -7 393.918 90.3415  12
   3 -10  -8 1935.06 149.321  13
  -3  10  -8 1861.51 178.423  12
  -3  10  -9 1166.92 135.802  12
  -3  10 -10 721.418 96.8398  12
  -3  11   9 1974.64 153.132  14
  -3  11   8 452.567 75.0589  15
  -3  11   8 367.525 85.8205  14
  -3  11   7 4627.95 239.408  15
  -3  11   6 4523.35 250.452  15
  -3  11   5 7037.57 393.424  11
  -3  11   5 6868.22 319.102  15
  -3  11   4 4321.85 321.633  11
  -3  11   4 3938.17 242.213  15
  -3  11   3 4535.50 332.218  11
  -3  11   3 4259.66 251.174  15
  -3  11   2 1960.05 171.293  15
  -3  11   2 1739.80 212.594  11
  -3  11   1 1492.78 152.225  15
  -3  11   1 1300.02 170.233  12
  -3  11   1 1505.62 195.413  11
  -3  11   0 25417.5 658.915  15
  -3  11   0 23341.0 745.276  12
  -3  11   0 24627.5 799.194  11
  -3  11  -1 1328.67 172.324  12
  -3  11  -1 1465.26 185.995  11
  -3  11  -2 1683.06 190.979  12
  -3  11  -2 2127.89 217.903  11
  -3  11  -3 4161.23 296.169  12
  -3  11  -3 4083.51 281.218  11
  -3  11  -4 3525.49 267.519  12
  -3  11  -4 3697.75 248.511  11
  -3  11  -5 5857.21 335.731  12
  -3  11  -6 4485.23 283.911  12
   3 -11  -7 3664.12 205.048  13
  -3  11  -7 4001.62 250.584  12
   3 -11  -8 235.833 48.5151  13
  -3  11  -8 375.690 82.0687  12
  -3  11  -9 2154.12 152.456  12
  -3  12   8 473.950 75.8753  14
  -3  12   8 615.094 68.5285  15
  -3  12   7 832.592 89.9401  15
  -3  12   7 821.459 106.643  14
  -3  12   6 1460.99 128.566  15
  -3  12   5 164.216 59.2633  15
  -3  12   4 123.327 52.8629  15
  -3  12   4 100.102 73.7725  11
  -3  12   3 527.316 88.6341  15
  -3  12   3 382.073 99.4739  11
  -3  12   2 186.489 66.4710  15
  -3  12   2 379.831 113.816  11
  -3  12   1 3496.62 276.064  11
  -3  12   1 3413.29 209.226  15
  -3  12   0 1085.55 150.796  12
  -3  12   0 1295.26 171.435  11
  -3  12   0 1388.79 130.585  15
  -3  12  -1 3131.24 244.595  12
  -3  12  -1 3478.24 265.050  11
  -3  12  -1 3355.13 191.121  15
  -3  12  -2 252.818 81.6091  12
  -3  12  -2 278.692 88.7347  11
  -3  12  -3 365.086 90.8292  12
  -3  12  -3 311.769 82.9002  11
  -3  12  -4 91.0185 64.7523  12
  -3  12  -4 134.300 53.1543  11
  -3  12  -5 155.016 64.9185  12
   3 -12  -6 1283.21 117.759  13
  -3  12  -6 1349.91 138.618  12
   3 -12  -7 1004.29 87.9228  13
  -3  12  -7 995.388 110.358  12
  -3  12  -8 483.393 71.8007  12
  -3  13   6 263.090 52.0052  15
  -3  13   6 202.279 52.3226  14
  -3  13   5 2646.83 152.143  15
  -3  13   4 1380.98 116.384  15
  -3  13   3 478.634 76.5669  15
  -3  13   3 536.141 104.210  11
  -3  13   2 78.6167 37.1372  15
  -3  13   2 49.4281 60.0470  11
  -3  13   1 65.8028 46.9547  15
  -3  13   1 189.159 79.5607  11
  -3  13   0 2717.67 213.125  11
  -3  13   0 2453.46 146.961  15
  -3  13  -1-43.2713 56.0084  11
  -3  13  -2-1.91277 61.6902  12
  -3  13  -2 78.7076 56.8802  11
  -3  13  -3 394.213 87.2491  12
  -3  13  -3 527.731 88.2863  11
  -3  13  -4 1027.59 117.554  12
  -3  13  -4 1247.67 114.042  11
   3 -13  -5 2279.16 140.560  13
  -3  13  -5 2327.45 160.552  12
  -3  13  -6 223.316 51.7279  12
  -3  14   2 210.622 57.4391  11
  -3  14   1 1526.99 131.157  11
  -3  14   0 412.259 73.5285  11
  -3  14  -1 1449.88 122.215  11
   4   0   0 407.508 73.9208  17
   4   0   0 465.348 78.6793   2
   4   0  -1 22741.3 578.071   2
  -4   0   1 22229.6 535.241   4
   4   0  -2 68471.4 1247.88   2
   4   0   2 70356.1 1262.82  17
  -4   0   2 70145.0 1176.34   4
  -4   0   3 37903.3 758.681   4
   4   0   3 39389.4 862.910  17
   4   0  -3 38571.6 867.248   2
  -4   0   4 128812. 1957.00   4
   4   0  -4 133677. 2147.10   2
  -4   0  -4 135560. 1960.18  16
   4   0   4 128021. 2115.12  17
   4   0   5 43314.8 1000.95  17
   4   0  -5 41987.9 999.553   2
  -4   0   6 38619.8 810.649   6
   4   0   6 38297.8 979.001  17
   4   0  -6 39048.8 969.274   2
  -4   0   7 1596.87 142.509   6
   4   0   7 1999.83 214.422  17
   4   0  -7 1902.92 192.965   2
  -4   0   8 6255.61 294.091   6
   4   0   8 5315.41 371.196  17
   4   0  -8 6264.23 363.383   2
   4   0  -9 3312.36 251.366  13
   4   0   9 3696.70 272.034   7
  -4   0   9 3187.49 209.557   6
   4   0   9 3268.47 286.564  17
   4   0 -10 14617.1 532.081  13
   4   0  10 14318.1 566.257   7
   4   0 -11-0.77779 37.3996  13
   4   0  11-26.5020 60.3642   7
   4   0 -12 7448.28 333.369  13
   4   0  12 6543.59 355.747   7
   4   0  13 1178.99 142.652   7
   4   0  14 4854.09 230.379   7
   4  -1  14 848.592 100.701   7
   4  -1  13 3419.99 223.353   7
   4   1 -12 723.378 110.623  13
   4  -1  12 811.231 130.025   7
   4   1 -11 2117.38 189.819  13
   4  -1  11 2127.73 212.013   7
   4   1 -10 10794.0 451.521  13
   4  -1  10 11157.8 490.633   7
   4   1  -9 4662.15 298.417  13
   4  -1   9 4726.54 306.593   7
  -4   1   9 4208.90 242.717   6
   4  -1   9 4610.42 332.122  17
  -4   1   8 4256.79 242.024   6
   4  -1   8 4167.31 312.107  17
   4  -1   7 1058.23 155.543  17
   4   1  -7 949.051 142.576   2
  -4   1   7 858.012 107.456   6
   4   1  -6 673.755 111.847   2
  -4   1   6 905.207 104.069   6
   4  -1   6 754.876 126.783  17
   4  -1   5 6037.69 323.296  17
  -4  -1  -5 6825.14 250.363  16
   4   1  -5 5912.09 325.036   2
  -4   1   4 46847.2 866.440   4
   4   1  -4 45232.7 998.554   2
   4  -1   4 44397.9 988.762  17
  -4  -1  -4 47765.5 862.567  16
  -4   1   3 40780.9 779.862   4
   4  -1   3 40144.1 883.683  17
   4   1  -3 40789.7 893.842   2
  -4   1   2 68251.8 1152.25   4
   4  -1   2 70540.6 1257.14  17
   4   1  -2 70127.7 1262.45   2
  -4   1   1 712.964 84.5941   4
   4   1  -1 686.549 94.1123   2
   4  -1   1 879.151 116.250  17
   4   1   0 8554.34 309.646   2
   4  -1   0 8027.09 320.458  17
   4   1   1 811.260 111.798  17
  -4  -1   1 865.261 95.5366   4
   4  -1  -1 771.747 99.8987   2
   4  -1  -2 67234.9 1243.98   2
  -4  -1   2 70471.4 1176.62   4
   4  -1  -2 70096.9 1198.38   3
   4   1   2 69378.5 1255.52  17
   4  -1  -3 40587.7 889.063   2
  -4  -1   3 40450.4 796.888   4
  -4   1  -3 40291.8 785.701  16
   4  -1  -3 42811.3 847.580   3
   4   1   3 40377.8 890.959  17
  -4  -1   4 47759.2 892.175   4
   4  -1  -4 46225.0 943.116   3
   4   1   4 46157.6 1005.19  17
  -4   1  -4 47779.8 878.910  16
   4  -1  -4 45421.9 1000.73   2
  -4   1  -5 6838.78 266.626  16
   4  -1  -5 6381.37 303.167   3
   4   1   5 6445.86 335.484  17
   4  -1  -5 6426.74 335.784   2
  -4   1  -6 931.997 98.9399  16
   4  -1  -6 834.602 126.877   2
  -4  -1   6 900.953 105.612   6
   4   1   6 802.223 133.319  17
  -4  -1   7 834.816 106.602   6
   4   1   7 843.070 148.181  17
  -4   1  -7 1209.72 120.650  16
   4  -1  -7 1141.40 153.577   2
  -4  -1   8 4208.44 240.399   6
   4   1   8 4475.61 329.987  17
   4  -1  -8 4434.51 301.922   2
   4  -1  -9 4691.37 297.779  13
   4   1   9 4617.20 314.562   7
  -4  -1   9 4826.99 259.310   6
   4   1   9 4564.02 337.670  17
   4  -1 -10 11345.3 466.358  13
   4   1  10 10612.8 490.362   7
   4  -1 -11 1949.50 186.304  13
   4   1  11 2221.00 223.005   7
   4  -1 -12 983.336 122.846  13
   4   1  12 687.221 129.682   7
   4   1  13 3106.73 219.266   7
   4   1  14 901.222 103.565   7
   4  -2  14 5166.95 217.091   7
   4  -2  14 4950.60 207.316   9
   4  -2  13 637.257 95.7109   7
   4   2 -12 2330.47 184.182  13
   4  -2  12 2256.34 199.450   7
   4   2 -11 2304.33 197.458  13
   4  -2  11 2414.51 221.198   7
   4   2 -10 16606.0 575.671  13
   4  -2  10 16929.8 603.606   7
  -4   2   9 31992.9 884.628  14
   4   2  -9 31210.1 839.084  13
   4  -2   9 30247.7 838.848   7
  -4   2   9 30591.9 727.396   6
   4  -2   9 30364.9 891.879  17
   4   2  -8 51569.9 1129.05  13
  -4   2   8 49027.1 985.005   6
   4  -2   8 49756.0 1195.05  17
   4   2  -7 1410.26 169.032   2
  -4   2   7 1119.06 122.202   6
   4  -2   7 1146.23 154.135  17
   4   2  -6 14414.7 539.270   2
  -4   2   6 14335.1 431.065   6
   4  -2   6 14002.6 526.963  17
   4  -2   5 477.741 93.5870  17
   4   2  -5 316.355 78.2803   2
   4  -2   4 29245.1 741.309  17
  -4  -2  -4 30205.7 608.576  16
  -4   2   3 7502.13 268.702   4
   4   2  -3 6434.29 306.216   2
   4  -2   3 6845.15 316.210  17
   4  -2   2 24027.5 620.385  17
  -4   2   2 24751.9 539.899   4
   4   2  -2 24121.8 620.639   2
  -4   2   1 5315.64 226.589   4
   4   2  -1 5241.73 253.592   2
   4   2   0 371.953 65.3122   2
   4   2   1 5334.41 222.151   2
  -4  -2   1 5164.45 234.166   4
   4   2   1 5774.30 287.272  17
  -4  -2   2 24250.3 561.507   4
   4  -2  -2 23493.3 606.936   2
   4  -2  -2 22662.2 592.107   3
   4   2   2 23070.2 610.932  17
  -4   2  -2 23203.1 540.861  16
   4   2   3 6326.28 304.308  17
  -4  -2   3 6987.73 276.760   4
   4  -2  -3 7375.06 322.492   2
   4  -2  -3 6939.80 308.481   3
  -4   2  -3 6772.68 263.079  16
  -4  -2   4 28456.7 650.769   4
   4  -2  -4 28889.0 734.079   2
  -4   2  -4 30001.6 634.270  16
   4  -2  -4 29224.2 720.992   3
   4   2   4 27882.4 730.456  17
   4  -2  -5 332.485 83.3386   3
   4  -2  -5 356.035 92.2344   2
   4   2   5 416.988 93.4032  17
  -4   2  -5 344.520 65.6774  16
   4  -2  -6 14810.4 529.159   2
  -4  -2   6 13702.6 431.956   6
   4  -2  -6 15094.1 531.790   3
   4   2   6 14025.7 535.052  17
  -4  -2   7 1199.21 122.239   6
   4  -2  -7 1127.48 155.085   3
   4  -2  -7 1172.07 149.422   2
   4   2   7 1119.90 156.377  17
  -4   2  -7 1434.59 139.394  16
   4  -2  -8 49384.7 1091.92  13
   4   2   8 50081.9 1136.28   7
  -4  -2   8 46257.5 972.014   6
   4   2   8 48191.5 1179.29  17
   4  -2  -9 30765.9 822.047  13
   4   2   9 29561.3 860.685   7
  -4  -2   9 28988.3 713.941   6
   4   2   9 30409.7 908.354  17
   4  -2 -10 17177.6 588.070  13
   4   2  10 16682.5 625.007   7
   4  -2 -11 2763.17 218.721  13
   4   2  11 2078.28 211.904   7
   4   2  12 2190.95 201.321   7
   4   2  13 508.562 97.6374   7
   4   2  14 4874.19 226.866   7
   4  -3  14 4984.67 204.436   9
   4  -3  13 424.703 86.0271   7
   4   3 -12 3940.32 230.458  13
   4  -3  12 4018.51 253.643   7
   4   3 -11 2092.22 189.808  13
   4  -3  11 2196.85 206.276   7
  -4   3  10 548.771 120.388  14
   4   3 -10 413.257 91.1466  13
   4  -3  10 403.862 96.4198   7
  -4   3   9 2659.50 246.585  14
   4   3  -9 2853.69 236.247  13
   4  -3   9 2861.82 244.174  17
  -4   3   8 27536.8 803.590  14
   4   3  -8 25311.1 740.798  13
   4  -3   8 26550.7 788.514  17
   4   3  -7 4557.88 312.728   2
   4  -3   7 4686.85 302.490  17
   4   3  -6 2422.14 220.452   2
   4  -3   6 2502.52 210.894  17
   4   3  -5 23841.8 708.557   2
   4  -3   5 24881.1 692.483  17
   4   3  -4 7006.68 339.962   2
   4  -3   4 7182.66 335.632  17
  -4   3   3 21496.7 481.102   4
   4  -3   3 21043.0 584.813  17
  -4   3   2 6011.55 224.175   4
   4   3  -2 5604.33 275.354   2
   4  -3   2 6300.14 298.409  17
  -4   3   2 5564.63 253.425   5
  -4   3   1 3845.66 180.228   4
  -4   3   1 4115.75 206.329   5
   4  -3   1 3859.25 218.024  17
   4   3  -1 4145.66 225.118   2
  -4   3   0 1620.58 117.598   4
  -4  -3   1 3576.37 197.075   4
   4   3   1 4109.57 235.358  17
  -4   3  -1 3661.68 191.327  16
  -4  -3   2 5819.12 250.113   4
  -4   3  -2 5405.91 235.667  16
   4  -3  -2 5727.48 283.165   3
   4   3   2 5866.23 290.103  17
  -4  -3   3 20430.2 511.294   4
   4   3   3 19318.2 567.023  17
   4  -3  -3 19395.1 573.646   3
  -4   3  -3 19864.6 490.967  16
  -4   3  -4 6827.44 268.485  16
  -4  -3   4 7535.25 290.634   4
   4  -3  -4 7291.35 332.839   2
   4  -3  -4 6532.10 326.552   3
   4   3   4 6933.24 332.343  17
   4  -3  -5 23851.6 665.343   2
   4  -3  -5 24016.6 686.228   3
  -4   3  -5 24493.3 573.885  16
   4   3   5 23834.6 690.306  17
   4  -3  -6 2443.89 202.233   2
   4  -3  -6 2697.42 225.088   3
   4   3   6 2519.87 217.973  17
  -4   3  -6 2491.44 173.754  16
  -4  -3   6 2475.19 172.967   6
   4  -3  -7 4700.46 289.799   2
   4  -3  -7 4333.54 297.044   3
  -4  -3   7 4504.56 243.703   6
   4   3   7 4757.04 306.394  17
  -4   3  -7 4820.65 264.096  16
   4   3   8 25963.1 791.284   7
   4  -3  -8 24785.8 724.694  13
  -4  -3   8 25251.4 648.514   6
   4   3   8 25574.6 785.624  17
   4  -3  -9 2594.72 221.286  13
   4   3   9 3087.71 264.208   7
  -4  -3   9 2787.36 195.333   6
   4   3   9 2442.37 239.753  17
   4  -3 -10 365.712 89.8973  13
   4   3  10 254.969 91.5738   7
   4  -3 -11 2507.48 209.003  13
   4   3  11 1940.79 209.523   7
   4   3  12 3686.18 257.530   7
   4   3  13 464.621 90.1408   7
   4   3  14 4917.70 216.695   7
   4  -4  13 1336.84 116.789   7
   4  -4  13 1337.06 131.592   9
   4  -4  12 3420.18 217.343   7
   4   4 -11 2106.90 185.394  13
   4  -4  11 2146.34 190.103   7
  -4   4  10 14.8082 72.4082  14
   4   4 -10 55.3083 47.2239  13
  -4   4   9 4095.91 309.654  14
   4   4  -9 3830.09 272.759  13
  -4   4   8 3920.15 300.565  14
   4   4  -8 3895.93 269.510  13
   4  -4   8 4016.02 281.843  17
   4   4  -7 335.250 84.0292  13
   4  -4   7 230.799 82.3281  17
   4   4  -6 3224.15 266.510   2
   4  -4   6 3389.04 240.830  17
   4   4  -5 1777.15 187.701   2
   4  -4   5 1563.82 160.030  17
   4  -4   4 765.444 107.759  17
   4   4  -4 703.418 119.176   2
   4   4  -3 18991.9 581.469   2
   4  -4   3 21697.2 593.518  17
   4   4  -2 6293.70 298.573   2
  -4   4   2 6133.63 289.719   5
  -4   4   1 15585.8 465.835   5
  -4   4   0 42.5890 40.7126  16
  -4   4   0 53.3832 41.1393   5
  -4  -4   0 82.9157 43.5192   4
  -4  -4   1 15434.7 439.174   4
  -4   4  -1 15510.0 451.543   5
  -4   4  -1 15773.9 428.186  16
  -4  -4   2 6087.29 257.651   4
   4  -4  -2 5921.14 306.252   3
  -4   4  -2 5893.63 266.551   5
  -4   4  -2 6275.53 254.591  16
  -4  -4   3 19445.1 507.006   4
   4  -4  -3 18309.3 580.582   3
  -4   4  -3 19677.4 495.467  16
   4   4   4 780.742 118.014  17
   4  -4  -4 624.302 107.077   3
  -4   4  -4 834.287 94.0103  16
   4   4   5 1674.16 169.830  17
   4  -4  -5 1844.39 182.360   3
  -4   4  -5 1473.18 130.096  16
   4  -4  -6 3203.19 250.093   3
  -4  -4   6 3113.63 195.626   6
   4   4   6 3260.88 245.578  17
  -4   4  -6 3522.97 219.687  16
   4  -4  -7 291.262 73.2753   8
   4  -4  -7 239.948 84.6120  13
   4   4   7 250.546 97.6346   7
  -4  -4   7 266.128 68.9330   6
   4  -4  -7 150.456 81.3360   3
   4   4   7 153.618 75.7598  17
   4   4   8 3800.30 289.961   7
   4  -4  -8 3680.13 262.692  13
  -4  -4   8 3591.24 221.189   6
   4   4   8 3479.21 269.207  17
   4  -4  -8 3478.87 222.924   8
   4   4   9 3776.87 291.097   7
   4  -4  -9 3439.38 259.262  13
   4  -4 -10 4.58008 44.1678  13
   4   4  10 16.6227 71.4781   7
   4   4  11 2043.67 205.870   7
   4  -4 -11 2525.93 205.738  13
   4   4  12 3057.47 225.791   7
  -4   4 -12 2998.47 191.592  12
   4   4  13 1009.54 117.195   7
  -4   4 -13 1039.98 99.0620  12
   4  -5  13 4917.10 230.395   9
   4  -5  12 1.31851 40.6948   9
  -4   5  11 1211.19 147.987  14
  -4   5  10 497.834 117.450  14
   4   5 -10 262.574 76.7380  13
  -4   5   9 7203.39 400.858  14
   4   5  -9 6708.32 364.515  13
  -4   5   8 8454.48 438.574  14
   4   5  -8 6964.13 368.178  13
  -4   5   7 1030.09 153.010  14
   4   5  -7 690.853 114.592  13
   4   5  -6 7212.56 418.073   2
   4   5  -5 7209.95 401.161   2
   4   5  -4 101.210 60.7908   2
   4   5  -3 3771.36 248.555   2
  -4   5   3 3571.15 242.463   5
  -4   5   2 20310.9 597.122   5
  -4   5   1 1753.40 163.262   5
  -4   5   1 1429.23 116.474  16
  -4  -5   0 2011.79 149.825   4
  -4   5   0 2406.27 151.909  16
  -4   5   0 2020.74 172.299   5
  -4  -5   1 1744.29 136.469   4
  -4   5  -1 1657.41 128.988  16
  -4   5  -1 1532.95 148.363   5
  -4  -5   2 20341.2 511.216   4
   4  -5  -2 18589.3 598.635   3
  -4   5  -2 20526.9 504.709  16
  -4   5  -2 19048.9 562.169   5
  -4   5  -3 3607.52 197.016  16
  -4  -5   3 3638.56 200.659   4
   4  -5  -3 3284.65 238.747   3
   4  -5  -4 153.832 61.6369   3
  -4   5  -4 241.958 62.0759  16
   4  -5  -5 6764.36 361.977   3
  -4   5  -5 6691.89 301.335  16
   4  -5  -6 6377.05 362.376   3
  -4  -5   6 6903.25 296.206   6
   4  -5  -7 959.485 117.372   8
   4  -5  -7 930.136 132.570  13
   4   5   7 961.152 151.361   7
  -4  -5   7 858.101 110.207   6
   4   5   8 7928.24 418.843   7
   4  -5  -8 7113.45 369.951  13
  -4  -5   8 7126.41 311.057   6
   4   5   9 6022.29 366.397   7
   4  -5  -9 6769.44 360.800  13
   4  -5 -10 420.979 93.4221  13
   4   5  10 412.376 112.657   7
  -4   5 -10 228.909 71.7620  12
   4  -5 -11 1510.09 149.248  13
   4   5  11 1279.64 155.699   7
  -4   5 -11 1091.21 128.296  12
   4   5  12 84.9176 56.7543   7
  -4   5 -12 104.696 51.8638  12
   4   5  13 4681.05 223.653   7
  -4   5 -13 4409.75 189.964  12
   4  -6  13 4075.25 183.689   9
   4  -6  12 1458.64 138.018   9
  -4   6  11 538.481 104.712  14
   4  -6  11 393.896 92.9385   9
  -4   6  10 340.554 91.8655  14
   4  -6  10 418.337 101.320   9
  -4   6   9 491.739 116.011  14
   4  -6   9 588.963 115.629   9
  -4   6   8 966.855 151.870  14
   4   6  -8 671.038 118.447  13
   4  -6   8 916.732 146.483   9
  -4   6   7 3391.15 266.638  14
   4   6  -7 3123.55 239.421  13
   4  -6   7 3041.21 255.396   9
   4   6  -6 1052.49 136.798  13
   4  -6   6 864.109 140.407   9
   4   6  -5 5785.58 317.051  13
   4  -6   5 6275.88 350.829   9
   4   6  -5 6494.65 388.239   2
  -4   6   3 2917.24 232.429   5
  -4   6   2 4668.59 288.194   5
  -4   6   1 4464.97 278.950   5
  -4   6   0 372.591 87.6420   5
  -4   6  -1 5034.20 224.956  16
  -4   6  -1 4553.69 277.904   5
  -4   6  -2 4813.45 230.142  16
  -4   6  -2 4542.24 275.407   5
   4  -6  -3 3139.37 241.265   3
  -4   6  -3 3295.08 200.924  16
  -4   6  -3 3010.52 228.839   5
   4  -6  -4 405.452 100.307   3
  -4   6  -4 578.812 97.0100  16
  -4  -6   5 6739.46 281.411   6
   4  -6  -6 916.317 110.937   8
   4  -6  -6 1194.77 153.364  13
   4   6   6 742.071 141.221   7
  -4   6  -6 1153.20 151.693  12
   4   6   7 3235.06 267.634   7
   4  -6  -7 2797.04 229.240  13
  -4   6  -7 3163.64 242.200  12
   4  -6  -7 3268.50 208.592   8
   4  -6  -8 661.614 115.868  13
   4   6   8 737.956 142.184   7
  -4   6  -8 734.784 120.535  12
   4  -6  -9 541.912 104.940  13
   4   6   9 462.402 113.181   7
  -4   6  -9 423.248 96.4047  12
   4  -6 -10 347.666 83.2975  13
   4   6  10 514.086 120.148   7
  -4   6 -10 387.614 85.4805  12
   4   6  11 257.405 81.2717   7
  -4   6 -11 322.651 82.9334  12
   4   6  12 1184.83 124.221   7
  -4   6 -12 1125.75 110.349  12
   4  -7  12 638.521 80.8854   9
  -4   7  11 358.799 81.6315  14
   4  -7  11 449.975 87.7245   9
  -4   7  10 3948.10 264.520  14
   4  -7  10 4085.36 264.844   9
  -4   7   9 358.137 99.6394  14
   4  -7   9 613.525 118.244   9
  -4   7   8 1803.76 193.936  14
   4  -7   8 1706.87 191.931   9
  -4   7   7 3581.71 275.793  14
   4  -7   7 3820.39 285.002   9
  -4   7   7 3956.13 238.491  15
  -4   7   6 3609.15 227.503  15
   4  -7   6 3421.68 269.022   9
  -4   7   5 1462.89 192.841  11
   4  -7   5 1495.99 175.675   9
  -4   7   4 1603.35 193.763  11
   4  -7   4 1663.95 184.187   9
  -4   7   3 1081.92 157.102   5
  -4   7   2 2040.08 203.861   5
  -4   7   1 14227.4 544.524   5
  -4   7   0 563.418 110.633   5
  -4   7  -1 15025.9 554.663   5
  -4   7  -2 2050.04 163.631  16
  -4   7  -2 1948.59 196.957   5
  -4   7  -3 995.943 143.828   5
  -4   7  -3 1117.70 134.952  16
   4  -7  -4 1325.92 128.088   8
  -4   7  -4 1646.00 178.798  12
  -4   7  -4 1868.05 187.524   5
   4   7   5 1359.58 182.140   7
  -4   7  -5 1502.30 177.461  12
   4  -7  -5 1505.51 136.075   8
   4   7   6 3410.08 279.497   7
   4  -7  -6 3684.69 266.729  13
  -4   7  -6 3858.29 274.231  12
   4  -7  -6 3695.64 217.755   8
   4   7   7 3618.28 281.582   7
   4  -7  -7 3210.53 246.756  13
  -4   7  -7 3463.53 262.674  12
   4  -7  -7 3216.54 204.189   8
   4  -7  -8 1458.85 162.437  13
   4   7   8 1402.23 177.798   7
  -4   7  -8 1670.00 176.253  12
   4  -7  -9 559.397 97.8166  13
   4   7   9 641.299 122.278   7
  -4   7  -9 331.280 89.1075  12
   4   7  10 3714.14 257.522   7
   4  -7 -10 4070.34 230.308  13
   4   7  11 338.519 84.1221   7
  -4   7 -11 422.709 79.5226  12
  -4   7 -12 540.648 77.2470  12
  -4   8  11 644.507 93.4535  14
   4  -8  11 554.888 79.5701   9
  -4   8  10 53.0371 56.6524  14
   4  -8  10 29.7162 42.1499   9
  -4   8   9 3647.58 254.732  14
   4  -8   9 3821.67 252.540   9
  -4   8   8 403.918 78.9247  15
  -4   8   8 533.470 112.209  14
   4  -8   8 443.683 94.7655   9
  -4   8   7 646.273 101.268  15
  -4   8   7 432.432 104.244  14
   4  -8   7 655.921 116.556   9
   4  -8   6 2073.43 204.625   9
  -4   8   6 2469.92 191.674  15
  -4   8   5 2223.63 187.401  15
  -4   8   5 1927.03 209.502  11
   4  -8   5 1844.41 195.640   9
  -4   8   4 566.069 127.028  11
   4  -8   4 510.114 105.736   9
  -4   8   3 1989.71 207.860  11
  -4   8   3 1947.09 208.060   5
   4  -8   3 1854.86 185.206   9
  -4   8   2 1973.93 199.899  12
  -4   8   2 1904.34 204.718  11
   4  -8   2 2013.57 190.873   9
  -4   8   2 1969.17 210.667   5
   4  -8   1 2590.60 193.444   8
  -4   8   1 2461.43 234.750   5
  -4   8   1 2636.48 234.272  12
  -4   8   1 2574.04 229.679  11
   4  -8   1 2721.13 214.990   9
   4  -8   0 4672.23 254.193   8
  -4   8   0 5319.08 335.290   5
  -4   8   0 5140.01 323.473  12
  -4   8   0 4622.75 309.124  11
   4  -8  -1 2580.62 181.888   8
  -4   8  -1 2637.69 230.173  12
  -4   8  -1 2841.41 249.561  11
  -4   8  -1 2762.39 243.061   5
  -4   8  -2 1667.91 189.102   5
  -4   8  -2 1919.74 210.331  12
  -4   8  -3 1957.38 209.761  12
  -4   8  -3 1897.32 197.030   5
  -4   8  -4 292.750 88.5233   5
  -4   8  -4 526.792 119.697  12
  -4   8  -5 1846.35 194.415   5
  -4   8  -5 1962.34 204.850  12
   4  -8  -6 2218.23 203.592  13
  -4   8  -6 2240.69 209.286  12
   4  -8  -7 413.581 90.6338  13
  -4   8  -7 403.231 97.3140  12
   4  -8  -8 310.374 78.6908  13
  -4   8  -8 282.408 76.0345  12
   4  -8  -9 3633.13 223.925  13
  -4   8  -9 3462.96 233.672  12
   4  -8 -10 30.7795 32.0426  13
  -4   8 -10 19.6302 50.2231  12
  -4   8 -11 604.591 85.5937  12
  -4   9  10 486.951 85.8287  14
   4  -9  10 636.106 80.9438   9
  -4   9   9 1847.49 168.811  14
   4  -9   9 1753.10 149.963   9
  -4   9   8 797.144 100.056  15
  -4   9   8 1066.31 143.864  14
   4  -9   8 864.933 120.066   9
  -4   9   7 2768.55 227.434  14
   4  -9   7 2634.20 210.358   9
  -4   9   7 3005.41 204.594  15
  -4   9   6 338.551 85.2050  15
   4  -9   6 167.266 67.1375   9
  -4   9   5 3632.36 235.490  15
  -4   9   5 3329.90 283.765  11
   4  -9   5 3711.57 265.470   9
  -4   9   4 1129.11 139.478  15
  -4   9   4 1064.98 165.997  11
   4  -9   4 997.810 140.992   9
  -4   9   3 1329.95 179.104  11
   4  -9   3 1567.95 173.035   9
  -4   9   2 489.339 125.865   5
  -4   9   2 473.632 121.778  11
   4  -9   2 509.699 97.6950   9
  -4   9   1 978.661 152.577   5
  -4   9   1 1043.20 154.337  12
  -4   9   1 1014.70 157.415  11
  -4   9   0 3775.89 287.598  12
  -4   9   0 3606.57 283.034  11
  -4   9   0 3224.41 271.052   5
  -4   9  -1 1033.38 161.835   5
  -4   9  -1 967.368 140.179  12
  -4   9  -1 1122.24 160.875  11
  -4   9  -2 417.986 111.637   5
  -4   9  -2 612.753 132.059  12
  -4   9  -2 604.859 131.754  11
  -4   9  -3 1234.92 167.845  12
  -4   9  -4 1058.86 150.514  12
  -4   9  -5 3475.68 264.592  12
   4  -9  -6 124.166 63.9281  13
  -4   9  -6 152.154 73.8464  12
   4  -9  -7 2783.21 211.870  13
  -4   9  -7 2883.96 229.873  12
   4  -9  -8 781.828 104.747  13
  -4   9  -8 937.564 127.661  12
   4  -9  -9 1773.23 137.216  13
  -4   9  -9 1716.72 153.385  12
  -4   9 -10 658.791 88.3794  12
  -4  10   9 495.046 82.9821  14
   4 -10   9 364.478 55.6613   9
  -4  10   8 1486.73 150.982  14
   4 -10   8 1846.32 139.928   9
  -4  10   8 1760.15 130.947  15
  -4  10   7 3002.00 218.832  14
   4 -10   7 2767.80 186.422   9
  -4  10   7 2913.01 187.578  15
   4 -10   6 1231.22 133.714   9
  -4  10   6 1248.40 128.494  15
  -4  10   5 501.174 89.5913  15
   4 -10   5 413.832 88.3582   9
  -4  10   4 1939.29 170.002  15
  -4  10   4 1843.77 209.808  11
   4 -10   4 2008.03 180.219   9
  -4  10   3 8261.82 361.893  15
  -4  10   3 7873.10 431.829  11
   4 -10   3 8878.22 390.485   9
  -4  10   2 300.465 87.2425  11
  -4  10   1 10785.1 481.558  12
  -4  10   1 9395.90 468.095  11
  -4  10   0 11244.7 495.178  12
  -4  10   0 11158.5 503.891  11
  -4  10  -1 10582.6 477.367  12
  -4  10  -1 10882.1 489.773  11
  -4  10  -2 190.100 76.8615  12
  -4  10  -2 218.668 78.0587  11
  -4  10  -3 8103.91 408.288  12
  -4  10  -4 1802.26 189.651  12
  -4  10  -5 476.233 102.810  12
   4 -10  -6 1084.51 130.792  13
  -4  10  -6 1251.81 151.311  12
   4 -10  -7 2932.94 198.163  13
  -4  10  -7 2643.60 203.597  12
   4 -10  -8 1460.04 126.386  13
  -4  10  -8 1574.37 145.500  12
   4 -10  -9 382.672 54.4110  13
  -4  10  -9 394.921 76.1162  12
  -4  11   8 741.726 72.8308  15
  -4  11   8 982.602 102.225  14
  -4  11   7 1108.64 124.050  14
  -4  11   7 1027.26 98.7350  15
  -4  11   6 148.447 54.0838  15
  -4  11   6 186.345 60.3261  14
  -4  11   5 771.593 100.598  15
  -4  11   4 405.189 84.1078  15
  -4  11   4 500.219 118.275  11
  -4  11   3 664.367 98.5332  15
  -4  11   3 641.493 129.852  11
  -4  11   2 649.872 103.818  15
  -4  11   2 762.233 139.397  11
  -4  11   1 10709.7 400.267  15
  -4  11   1 10067.5 472.330  11
  -4  11   0-17.2150 67.5989  12
  -4  11   0 111.776 81.1581  11
  -4  11  -1 10327.8 448.934  12
  -4  11  -1 9836.50 443.726  11
  -4  11  -2 856.999 140.547  12
  -4  11  -2 772.859 124.017  11
  -4  11  -3 459.724 104.454  12
  -4  11  -4 485.455 105.020  12
   4 -11  -5 612.788 96.0118  13
  -4  11  -5 883.957 126.619  12
   4 -11  -6 41.1093 38.2607  13
  -4  11  -6 243.298 75.3382  12
   4 -11  -7 1065.45 103.540  13
  -4  11  -7 932.581 112.807  12
   4 -11  -8 893.551 79.2229  13
  -4  11  -8 941.211 96.6253  12
  -4  12   6 3677.20 190.193  14
  -4  12   6 4232.01 183.585  15
  -4  12   5 1665.62 127.448  15
  -4  12   4 994.723 105.301  15
  -4  12   3 152.226 51.8119  15
  -4  12   3 119.911 69.2986  11
  -4  12   2 891.118 106.441  15
  -4  12   2 885.177 134.513  11
  -4  12   1 591.556 86.1321  15
  -4  12   1 464.624 100.657  11
  -4  12   0 1168.67 145.010  11
  -4  12   0 1017.83 109.913  15
  -4  12  -1 393.105 71.6210  15
  -4  12  -1 370.905 91.4128  11
  -4  12  -2 614.063 77.5691  15
  -4  12  -2 731.431 111.622  12
  -4  12  -2 725.001 102.906  11
  -4  12  -3 222.375 76.8212  12
   4 -12  -4 849.771 105.607  13
  -4  12  -4 992.748 118.947  12
   4 -12  -5 1421.64 124.892  13
  -4  12  -5 1350.50 127.538  12
   4 -12  -6 4298.74 193.022  13
  -4  12  -6 3964.12 196.884  12
  -4  13   4 35.0333 35.2531  15
  -4  13   3 495.025 66.5406  15
  -4  13   2 3550.70 168.548  15
  -4  13   1 1714.27 151.423  11
  -4  13   1 1708.70 114.305  15
  -4  13   0 38.6245 30.1802  15
  -4  13   0-11.6794 39.6912  11
  -4  13  -1 1656.18 136.653  11
  -4  13  -2 3214.29 172.188  11
   4 -13  -3 387.145 64.0008  13
   4 -13  -4 21.0426 25.3821  13
  -5   0   0-64.4157 49.2385   4
  -5   0   1 6596.77 297.480   4
   5   0  -1 7038.57 329.815   2
   5   0   1 7397.13 358.450  17
  -5   0   2 176.234 57.2248   4
   5   0   2 135.483 62.2266  17
   5   0  -2 222.765 80.8062   2
   5   0  -3 3376.57 242.333   2
  -5   0   3 3322.57 205.573   4
   5   0   3 3516.00 258.718  17
   5   0   4 911.949 138.480  17
  -5   0   4 728.365 104.069   4
   5   0  -4 819.348 125.231   2
  -5   0  -4 892.145 104.048  16
  -5   0  -5 38.5621 36.9775  16
   5   0   5 51.4699 61.1945  17
   5   0  -5 122.395 61.9638   2
   5   0   6 9145.72 463.636  17
  -5   0   6 9023.34 358.688   6
  -5   0  -6 9604.86 334.384  16
   5   0  -6 8979.94 436.581   2
   5   0  -7 1751.71 192.955  13
   5   0  -7 2155.18 177.517  10
  -5   0   7 1778.37 160.341   6
   5   0   7 2075.74 229.209  17
   5   0  -8 5211.67 324.639  13
  -5   0   8 5306.44 278.094   6
   5   0   8 4510.26 349.075  17
   5   0  -9 3867.07 272.521  13
   5   0 -10 151.663 62.2428  13
   5   0  10 121.674 71.4174   7
   5   0 -11-40.1177 52.4510  13
   5   0  11-172.351 71.2940   7
   5   0 -12 1857.72 156.336  13
   5   0  12 1555.93 149.742   7
   5   0  13 2707.41 159.139   7
   5   1 -13 692.344 78.5387  13
   5   1 -12 407.919 75.2801  13
   5  -1  12 544.230 87.3478   7
   5   1 -11 224.715 72.4608  13
   5   1 -10 806.979 125.685  13
   5   1  -9 61.2037 57.1268  13
   5   1  -8 6695.00 371.641  13
  -5   1   8 6449.64 306.468   6
   5  -1   8 7152.95 428.625  17
   5   1  -7 13068.6 526.482  13
  -5   1   7 12945.5 445.372   6
   5  -1   7 13529.2 591.629  17
  -5   1   6 3837.35 225.453   6
   5  -1   6 3621.57 287.054  17
   5   1  -6 3327.53 265.772   2
   5  -1   5 12547.5 524.001  17
  -5  -1  -5 13861.1 405.227  16
   5   1  -5 13476.8 536.553   2
   5  -1   4 921.128 134.045  17
   5   1  -4 838.024 133.263   2
  -5  -1  -4 860.789 97.5043  16
   5   1  -3 12617.0 481.635   2
  -5   1   3 13601.2 429.271   4
   5  -1   3 14011.1 525.967  17
   5   1  -2 2390.18 195.875   2
  -5   1   2 2360.77 169.703   4
   5  -1   1 36885.3 877.210  17
   5   1  -1 35130.1 823.224   2
  -5   1   1 34249.0 769.010   4
  -5   1   0 13949.8 435.690   4
  -5  -1   0 12452.0 420.696   4
  -5  -1   1 32977.0 765.254   4
   5   1   1 35921.0 867.537  17
  -5  -1   2 2278.53 172.318   4
   5  -1  -2 2682.58 208.891   2
  -5  -1   3 13026.5 431.156   4
   5  -1  -3 13753.0 503.695   2
  -5   1  -3 13747.2 427.012  16
   5   1   3 13666.6 520.325  17
  -5  -1   4 840.008 109.214   4
  -5   1  -4 853.426 105.398  16
   5   1   4 785.408 128.819  17
   5  -1  -4 878.359 132.716   2
   5  -1  -5 13368.4 527.939   2
   5   1   5 12410.4 521.445  17
  -5   1  -5 13554.3 422.634  16
   5  -1  -6 3542.54 270.540   2
  -5  -1   6 4075.12 233.773   6
   5   1   6 3657.30 289.264  17
  -5   1  -6 3865.39 214.283  16
   5  -1  -7 13171.2 523.407  13
   5  -1  -7 13522.4 449.759  10
  -5  -1   7 12852.6 446.746   6
   5   1   7 12804.8 575.399  17
   5  -1  -7 13384.5 473.089   8
   5  -1  -8 6622.32 364.596  13
  -5  -1   8 7104.00 323.303   6
   5   1   8 6639.20 421.912  17
   5  -1  -9 169.280 75.9661  13
   5   1   9 209.724 80.7416   7
   5  -1 -10 825.972 123.574  13
   5   1  10 958.853 138.011   7
   5  -1 -11 356.946 77.1870  13
   5   1  11 249.033 92.3381   7
   5  -1 -12 449.136 81.7777  13
   5   1  12 479.102 94.6939   7
   5   1  13 649.102 85.8554   7
   5   2 -12 124.012 56.4498  13
   5  -2  12 129.964 58.8976   9
   5   2 -11 615.562 104.755  13
   5  -2  11 808.394 122.354   9
   5   2 -10 1844.69 180.773  13
   5   2  -9 6787.89 363.035  13
   5   2  -8 1991.83 200.803  13
   5  -2   8 1381.70 180.935  17
   5   2  -7 210.875 78.6511  13
  -5   2   7 233.947 67.1971   6
   5  -2   7 78.9733 63.5101  17
  -5   2   6 10606.3 380.667   6
   5  -2   6 10633.6 489.168  17
   5  -2   5 5644.66 340.141  17
   5   2  -5 6396.78 363.124   2
   5  -2   4 2439.02 217.147  17
   5   2  -4 2191.35 205.177   2
  -5   2   3 19294.8 511.967   4
   5  -2   3 20590.6 660.738  17
   5   2  -2 3179.76 225.373   2
  -5   2   2 3147.93 187.854   4
   5  -2   2 3566.69 253.966  17
   5   2  -1 5522.66 289.721   2
  -5   2   1 5222.18 252.283   4
  -5   2   0 2699.15 183.572   4
  -5  -2   0 2750.62 192.340   4
  -5  -2   1 4853.43 254.189   4
  -5  -2   2 2773.88 189.534   4
   5   2   2 3396.73 251.954  17
  -5   2  -2 3170.43 193.173  16
  -5  -2   3 18917.3 535.594   4
   5   2   3 19965.3 656.896  17
  -5   2  -3 19493.1 525.034  16
   5   2   4 2331.36 213.754  17
  -5  -2   4 2324.42 176.584   4
   5  -2  -4 2612.30 223.591   2
  -5   2  -4 2320.95 165.814  16
   5  -2  -5 5850.12 340.024   2
   5   2   5 5748.05 345.153  17
  -5   2  -5 6193.70 276.937  16
  -5  -2   6 10810.6 396.331   6
   5   2   6 10261.3 483.031  17
   5  -2  -7 255.993 77.0457   8
   5  -2  -7 202.834 85.1043  13
   5  -2  -7 255.699 64.0200  10
  -5  -2   7 200.865 65.9432   6
   5   2   7 256.161 96.6255  17
   5  -2  -8 1239.22 160.231  13
   5   2   8 1393.04 177.533   7
  -5  -2   8 1490.57 146.417   6
   5   2   8 1438.60 190.317  17
   5  -2  -9 6532.39 353.536  13
   5   2   9 7085.32 378.503   7
   5  -2 -10 2147.19 195.663  13
   5   2  10 2291.47 216.676   7
   5  -2 -11 639.650 106.120  13
   5   2  11 537.183 100.031   7
   5  -2 -12 125.963 49.0199  13
   5   2  12 84.3891 62.0339   7
   5   2  13 1058.18 101.094   7
   5   3 -12 743.277 96.1903  13
   5  -3  12 634.026 89.3007   9
   5   3 -11 1100.68 129.970  13
   5  -3  11 994.000 130.273   9
   5   3 -10 4773.57 294.897  13
   5  -3  10 5227.32 318.575   9
   5   3  -9 9749.00 440.380  13
   5   3  -8 347.424 98.2397  13
   5   3  -7 888.591 131.944  13
   5  -3   7 985.583 148.337  17
   5  -3   7 858.436 141.667   9
   5   3  -6 10026.4 428.039  13
   5   3  -6 11050.4 387.910  10
   5  -3   6 10097.5 460.425  17
   5  -3   6 9933.39 460.887   9
   5  -3   5 3355.33 254.840  17
   5   3  -5 3774.60 288.744   2
   5   3  -4 742.438 119.973   2
   5  -3   4 913.720 140.062  17
   5  -3   3 11795.7 494.494  17
   5   3  -3 9492.70 422.888   2
   5  -3   2 4517.32 278.629  17
   5   3  -2 4192.24 260.480   2
  -5  -3   0 12166.6 426.239   4
  -5  -3   1 6848.61 305.013   4
  -5   3  -1 6410.63 285.141  16
  -5  -3   2 3596.64 216.890   4
  -5   3  -2 3723.77 213.134  16
  -5  -3   3 9583.57 370.362   4
  -5   3  -3 9934.69 355.664  16
  -5  -3   4 765.383 100.906   4
   5  -3  -4 751.925 120.317   3
   5   3   4 777.362 128.814  17
  -5   3  -4 831.386 105.158  16
   5  -3  -5 3453.16 256.844   3
   5   3   5 3234.21 256.421  17
  -5   3  -5 3355.58 204.297  16
   5  -3  -6 10292.1 450.680  13
   5  -3  -6 9968.35 355.788  10
  -5  -3   6 10688.4 396.355   6
   5   3   6 9758.32 463.387  17
   5  -3  -6 11348.5 426.274   8
   5  -3  -7 945.303 128.364   8
   5  -3  -7 727.104 128.713  13
   5   3   7 771.262 125.360   7
   5  -3  -7 890.623 107.076  10
  -5  -3   7 926.932 119.136   6
   5   3   7 1049.17 161.077  17
   5  -3  -8 425.685 102.624  13
   5   3   8 526.836 116.600   7
   5   3   9 10248.7 459.825   7
   5  -3  -9 9421.71 426.427  13
   5   3  10 5420.62 321.988   7
   5  -3 -10 5110.82 297.432  13
   5  -3 -11 1097.92 129.774  13
   5   3  11 936.734 131.048   7
   5  -3 -12 690.915 87.1825  13
   5   3  12 564.886 85.9424   7
   5   3  13 1795.04 124.194   7
   5  -4  12 334.321 67.4119   9
   5   4 -11 3777.77 234.304  13
   5  -4  11 3629.91 235.531   9
   5   4 -10 1139.95 148.119  13
   5  -4  10 1325.04 161.533   9
   5   4  -9 1708.32 184.902  13
   5  -4   9 1857.34 197.119   9
   5   4  -8 3699.64 271.694  13
   5  -4   8 3768.01 286.709   9
   5   4  -7 2847.84 235.069  13
   5  -4   7 3434.98 272.709   9
   5   4  -6 9018.58 405.447  13
   5  -4   6 8758.56 418.077  17
   5  -4   6 8591.55 428.156   9
   5   4  -5 3945.06 257.540  13
   5  -4   5 4277.97 291.699  17
   5  -4   5 3811.29 274.867   9
   5  -4   4 6682.04 376.879  17
   5   4  -4 5595.07 342.699   2
   5  -4   3 1334.43 156.713  17
   5   4  -3 1130.56 147.370   2
  -5  -4  -1 799.694 111.384   4
  -5   4   1 926.090 108.527  16
  -5  -4   0 1340.93 141.676   4
  -5   4   0 1555.92 137.741  16
  -5  -4   1 865.626 111.910   4
  -5   4  -1 917.908 106.678  16
  -5  -4   2 8394.15 335.912   4
  -5   4  -2 8315.96 324.220  16
  -5  -4   3 1277.64 130.360   4
   5   4   3 982.402 139.391  17
  -5   4  -3 1135.51 118.092  16
   5  -4  -4 4815.67 305.496   3
  -5   4  -4 4951.69 248.832  16
   5  -4  -5 4075.55 275.999  13
   5  -4  -5 3979.56 208.891  10
   5   4   5 4278.61 296.393  17
   5  -4  -5 4126.37 242.727   8
   5   4   6 8814.10 414.386   7
   5  -4  -6 8547.67 411.897  13
   5  -4  -6 8357.99 319.842  10
  -5  -4   6 8749.10 355.631   6
   5   4   6 9086.90 440.279  17
   5  -4  -6 9461.00 380.288   8
   5   4   7 3077.85 248.607   7
   5  -4  -7 3054.54 243.259  13
   5  -4  -7 2931.31 189.171  10
  -5  -4   7 3341.43 215.018   6
   5   4   7 3260.52 258.524  17
   5  -4  -7 3139.47 216.462   8
   5   4   8 4315.68 294.258   7
   5  -4  -8 3751.79 268.986  13
   5   4   9 2048.88 202.595   7
   5  -4  -9 1923.06 187.117  13
   5  -4 -10 1424.93 155.587  13
   5   4  10 1291.51 155.523   7
   5   4  11 3695.96 240.955   7
   5  -4 -11 4119.85 235.914  13
   5  -4 -12 281.594 55.4201  13
   5   4  12 274.460 70.4991   7
   5  -5  12 2126.54 143.823   9
   5  -5  11 2642.06 189.995   9
   5   5 -10 2666.20 208.676  13
   5  -5  10 2508.91 206.276   9
   5   5  -9 23.9469 50.9746  13
   5  -5   9-16.4497 55.4227   9
   5   5  -8 8939.05 422.650  13
   5  -5   8 9712.58 453.287   9
   5   5  -7 4032.02 280.786  13
   5  -5   7 3906.30 288.714   9
   5   5  -6 13009.8 498.950  13
   5  -5   6 13553.0 543.977   9
   5   5  -5 2089.56 191.342  13
   5  -5   5 1865.38 194.210   9
   5   5  -4 11163.6 439.733  13
   5  -5   4 11638.2 483.945   9
  -5  -5  -1 5482.80 280.791   4
  -5   5   1 5664.71 252.772  16
  -5  -5   0 14228.2 464.812   4
  -5   5   0 15138.9 441.093  16
  -5  -5   1 5600.65 271.696   4
  -5   5  -1 5873.49 264.993  16
  -5  -5   2 3784.16 220.262   4
  -5   5  -2 3844.29 213.620  16
  -5  -5   3 6477.65 294.679   4
  -5   5  -3 6416.23 283.433  16
   5   5   4 11807.1 476.140   7
   5  -5  -4 10716.3 454.177  13
   5  -5  -4 10726.6 397.273   8
   5   5   5 2063.64 204.717   7
   5  -5  -5 2140.45 203.596  13
   5  -5  -5 2039.60 149.686  10
   5  -5  -5 1823.11 158.695   8
   5   5   6 14101.3 541.289   7
   5  -5  -6 12830.6 514.945  13
   5  -5  -6 13647.8 415.317  10
  -5  -5   6 12904.8 435.984   6
   5  -5  -6 12948.0 443.828   8
   5  -5  -7 3643.35 265.595  13
   5  -5  -7 3643.63 226.373   8
   5   5   8 9794.07 448.964   7
   5  -5  -8 9713.82 433.667  13
   5  -5  -9-24.9315 52.5438  13
   5   5   9 0.00000 68.8069   7
   5   5  10 2665.07 214.901   7
   5  -5 -10 2513.28 196.122  13
   5   5  11 2713.94 196.224   7
   5  -5 -11 2832.65 180.951  13
   5   5  12 2090.18 148.456   7
   5  -6  12 24.8840 30.5607   9
   5  -6  11 1798.94 146.240   9
   5  -6  10 5439.83 288.856   9
   5  -6   9 1592.36 169.184   9
   5   6  -8 1535.69 169.673  13
   5  -6   8 1407.54 165.918   9
   5   6  -7 177.370 82.3405  13
   5  -6   7 162.624 76.7282   9
   5   6  -6 1302.22 158.831  13
   5  -6   6 1609.14 184.453   9
   5   6  -5 2637.96 213.360  13
   5  -6   5 2934.58 243.308   9
   5   6  -4 3853.86 259.138  13
   5  -6   4 4477.78 298.197   9
   5   6  -3 5731.54 311.183  13
   5  -6   3 6076.42 344.347   9
  -5   6   2 2922.65 244.529  11
   5  -6   2 3222.00 245.662   9
  -5  -6  -1 619.168 95.3293   4
   5  -6   1 561.418 103.990   9
  -5  -6   0 23221.6 594.631   4
   5  -6   0 22339.9 665.973   9
   5  -6  -1 640.624 103.222   8
  -5  -6   1 776.987 98.7813   4
  -5   6  -1 515.002 84.6842  16
  -5  -6   2 3496.17 207.767   4
   5  -6  -2 2945.83 201.434   8
   5  -6  -3 5741.74 282.636   8
   5  -6  -4 4147.16 280.984  13
   5  -6  -4 3824.02 227.062   8
   5  -6  -5 2720.10 230.627  13
  -5  -6   5 2684.49 182.532   6
   5  -6  -5 2700.14 189.364   8
   5  -6  -6 1402.16 164.153  13
   5   6   6 1105.16 153.079   7
   5  -6  -6 1491.22 139.290   8
   5  -6  -7 151.633 55.4989   8
   5  -6  -7 127.763 65.0902  13
   5   6   7 136.043 69.3673   7
   5  -6  -8 1306.70 154.936  13
   5   6   8 1312.63 169.207   7
   5  -6  -9 1572.61 157.617  13
   5   6   9 1399.44 160.898   7
   5   6  10 5939.48 306.056   7
   5  -6 -10 5934.29 282.231  13
   5  -6 -11 1983.88 133.487  13
   5  -7  11 8076.49 282.732   9
   5  -7  10 1033.15 124.225   9
   5  -7   9 1186.10 140.981   9
   5  -7   8 6825.25 354.662   9
   5  -7   7 2036.36 199.611   9
  -5   7   6 5371.01 267.423  15
   5  -7   6 5057.68 317.358   9
   5  -7   5 3679.18 270.273   9
   5  -7   4 13731.1 538.961   9
   5  -7   3 16061.8 580.460   9
  -5   7   2 1347.77 169.953  11
  -5   7   2 1634.93 182.646   5
   5  -7   2 1528.71 169.490   9
   5  -7   1 5119.35 287.679   8
  -5   7   1 4792.96 316.456  11
   5  -7   1 4878.48 300.762   9
  -5   7   1 5060.54 310.938   5
   5  -7   0 5709.98 299.397   8
  -5   7   0 5879.57 346.656  11
   5  -7  -1 4813.12 266.841   8
   5  -7  -2 1447.58 141.060   8
   5  -7  -3 13882.6 455.755   8
   5  -7  -4 13122.6 520.445  13
   5  -7  -4 13250.8 435.227   8
   5  -7  -5 3558.51 263.941  13
   5  -7  -5 3479.81 209.573   8
   5  -7  -6 4732.39 299.899  13
   5  -7  -6 4353.57 231.490   8
   5  -7  -7 2061.09 190.645  13
   5  -7  -7 2115.50 157.933   8
   5  -7  -8 6638.38 333.677  13
   5  -7  -9 1277.00 134.437  13
   5  -7 -10 984.590 106.248  13
   5  -8  10 271.469 57.9728   9
   5  -8   9 5324.84 264.855   9
   5  -8   8 5093.41 281.680   9
   5  -8   7 167.513 66.0284   9
  -5   8   6 1139.96 124.715  15
   5  -8   6 1027.51 141.163   9
  -5   8   5 13209.5 448.195  15
   5  -8   5 12665.5 501.589   9
   5  -8   4 8005.17 396.258   9
   5  -8   3 2816.13 233.820   9
   5  -8   2 580.208 104.416   8
  -5   8   2 435.189 100.192  11
   5  -8   2 602.657 115.281   9
   5  -8   1 582.520 98.4272   8
  -5   8   1 736.936 130.962  11
   5  -8   0 18993.5 576.381   8
  -5   8   0 19693.0 679.449  11
  -5   8   0 19981.2 656.431   5
   5  -8  -1 771.575 109.018   8
   5  -8  -2 610.993 94.4743   8
   5  -8  -3 2918.00 196.011   8
   5  -8  -4 7093.02 372.585  13
   5  -8  -4 7134.17 302.338   8
   5  -8  -5 12578.1 501.030  13
   5  -8  -5 12350.2 400.458   8
   5  -8  -6 971.335 135.393  13
   5  -8  -6 1107.13 112.349   8
   5  -8  -7 133.588 69.8310  13
   5  -8  -8 4720.25 260.624  13
   5  -8  -9 5052.47 241.336  13
   5  -8 -10 273.603 51.6873  13
   5  -9   9 1430.44 118.692   9
   5  -9   8 2772.43 182.683   9
   5  -9   7 5222.38 272.863   9
  -5   9   7 5445.94 236.701  15
   5  -9   6 10657.2 421.356   9
  -5   9   6 11451.7 381.452  15
  -5   9   5 2423.90 176.965  15
   5  -9   5 2516.72 204.563   9
  -5   9   4 4476.97 251.510  15
   5  -9   4 4640.32 263.046   8
   5  -9   4 5006.25 296.765   9
   5  -9   3 5779.77 299.152   8
   5  -9   3 6147.40 332.468   9
   5  -9   2 5403.12 286.093   8
  -5   9   2 4409.59 310.633  11
   5  -9   1 3945.74 241.329   8
  -5   9   1 3665.90 282.284  11
  -5   9   0 32224.1 908.401  11
   5  -9   0 34527.4 789.012   8
  -5   9  -1 3605.78 275.972  11
   5  -9  -1 3544.55 216.474   8
   5  -9  -2 5061.06 253.542   8
   5  -9  -3 6059.37 269.854   8
   5  -9  -4 4903.66 299.477  13
   5  -9  -4 5059.40 235.918   8
   5  -9  -5 2318.35 202.520  13
  -5   9  -5 2509.25 199.763  12
   5  -9  -6 10843.3 426.379  13
  -5   9  -6 10217.8 389.112  12
   5  -9  -7 4882.15 263.504  13
  -5   9  -7 4567.68 235.133  12
   5  -9  -8 2819.86 180.733  13
   5  -9  -9 1453.79 108.666  13
   5 -10   7 9286.56 313.643   9
  -5  10   7 9192.98 278.694  15
   5 -10   6 1716.03 127.242   8
  -5  10   6 1818.69 132.824  15
  -5  10   5 376.638 70.8315  15
   5 -10   5 244.918 55.6841   8
   5 -10   5 268.958 65.2717   9
  -5  10   4 2913.72 187.180  15
   5 -10   4 2822.38 179.239   8
  -5  10   3 20.8867 42.2247  15
   5 -10   3-101.344 45.1294   8
   5 -10   2 6088.22 274.626   8
  -5  10   2 5667.80 337.141  11
  -5  10   1 2095.52 203.858  11
  -5  10   0 13204.1 519.417  11
  -5  10  -1 2692.82 212.203  12
  -5  10  -1 2238.90 201.857  11
  -5  10  -2 5656.59 307.365  12
   5 -10  -3-21.0054 56.5798  13
  -5  10  -3 67.1704 61.0497  12
   5 -10  -4 2514.35 201.221  13
  -5  10  -4 2783.98 202.687  12
   5 -10  -5 298.586 71.8302  13
  -5  10  -5 335.426 80.9853  12
   5 -10  -6 1723.45 150.307  13
  -5  10  -6 1660.51 137.391  12
   5 -10  -7 8167.57 306.026  13
  -5  10  -7 7977.89 273.249  12
   5 -10  -8 343.602 56.7884  13
  -5  11   6 1364.71 100.782  15
  -5  11   5 130.139 50.3984  15
  -5  11   4 721.382 88.5201  15
  -5  11   3 1479.78 125.350  15
  -5  11   2 6165.24 268.180  15
  -5  11   1 4064.06 220.721  15
  -5  11   0 167.998 69.3838  11
  -5  11  -1 3894.72 234.350  11
   5 -11  -2 5253.57 269.469  13
   5 -11  -3 1153.86 127.162  13
  -5  11  -3 1216.91 122.938  12
   5 -11  -4 704.871 94.5141  13
  -5  11  -4 727.663 94.9323  12
   5 -11  -5 66.7932 43.3147  13
  -5  11  -5 140.170 47.2870  12
   5 -11  -6 1371.21 113.721  13
  -5  12   4 4191.14 173.654  15
  -5  12   3 460.581 65.0076  15
  -5  12   2 1049.49 96.6973  15
  -5  12   1 3883.04 183.332  15
  -5  12   0 351.288 61.2137  15
   5 -12   0 290.315 55.4656  13
   5 -12  -1 2970.31 173.442  13
  -5  12  -1 3661.60 164.523  15
   5 -12  -2 834.056 92.0103  13
  -5  12  -2 886.458 77.4417  15
   5 -12  -3 376.884 64.1994  13
   5 -12  -4 3393.07 170.863  13
  -6   0   0 2541.17 196.250   4
  -6   0   1 3550.01 230.868   4
  -6   0  -1 3394.29 225.698   4
  -6   0   2 4283.39 248.471   4
  -6   0   3 6536.13 312.414   4
   6   0  -3 6289.34 349.423   2
   6   0   3 6893.86 392.667  17
  -6   0  -3 6332.02 294.362  16
   6   0  -4 24141.9 708.847  13
   6   0  -4 24075.2 637.300  10
   6   0  -5 54.7640 55.3111   8
   6   0  -5 1.50523 68.0247  13
   6   0  -5 28.0041 40.5902  10
   6   0   5-43.4400 60.8613  17
   6   0  -6 11674.7 496.831  13
   6   0  -6 13208.2 457.681  10
  -6   0   6 11262.7 419.532   6
   6   0   6 13290.4 599.364  17
   6   0  -6 12010.7 420.758   8
   6   0  -7 22780.5 727.566  13
   6   0  -7 24766.5 670.210  10
   6   0  -8 3710.08 268.809  13
   6   0  -9 4138.48 270.893  13
   6   0 -10-67.1967 51.2344  13
   6   0 -11 175.721 61.5340  13
   6   0 -12 2368.27 139.687  13
   6   1 -12 394.819 61.9883  13
   6   1 -11 315.347 71.1947  13
   6   1 -10 2909.19 208.482  13
   6   1  -9 1469.94 161.949  13
   6   1  -8 7862.09 392.035  13
   6   1  -7 1889.04 198.289  13
   6   1  -6 3037.66 248.313  13
   6   1  -6 3697.55 235.919  10
  -6   1   6 3068.92 206.932   6
   6  -1   6 3733.14 312.153  17
   6   1  -5 23626.6 629.839  10
   6  -1   5 26353.9 878.352  17
   6   1  -4 12699.7 489.888  13
   6  -1   4 13534.9 587.506  17
   6   1  -4 13905.8 453.935  10
  -6   1   3 2479.61 184.543   4
   6   1  -3 2418.21 215.849   2
   6  -1   3 2743.26 246.285  17
  -6  -1  -3 2299.65 172.933  16
  -6   1   2 91.7038 56.3027   4
  -6   1   1 6816.43 318.496   4
  -6  -1  -1 6814.59 329.359   4
  -6   1   0 15112.0 499.195   4
  -6  -1   0 14470.0 498.149   4
  -6  -1   1 7211.66 332.649   4
  -6   1  -1 6517.35 317.560   4
  -6  -1   2 76.8553 51.1637   4
  -6   1  -2 102.142 52.6202  16
  -6  -1   3 2551.74 193.734   4
   6   1   3 2773.45 246.738  17
   6  -1  -3 2179.47 170.925  10
   6  -1  -4 12807.2 497.921  13
   6  -1  -4 12878.0 433.987  10
   6  -1  -4 12208.4 429.052   8
   6  -1  -5 22349.8 696.017  13
   6  -1  -5 21617.4 597.547  10
   6  -1  -5 21241.1 596.335   8
   6  -1  -6 3195.61 256.381  13
   6  -1  -6 3571.62 225.946  10
  -6  -1   6 3197.45 214.796   6
   6   1   6 3330.40 292.929  17
   6  -1  -6 3226.55 218.132   8
   6  -1  -7 1683.88 191.991  13
   6  -1  -7 2133.59 177.949  10
   6  -1  -8 7836.56 392.781  13
   6  -1  -9 1377.96 156.752  13
   6  -1 -10 2984.87 209.351  13
   6  -1 -11 259.208 68.0367  13
   6  -1 -12 425.131 64.2203  13
   6   2 -12 5267.48 203.132  13
   6   2 -11 1437.81 130.578  13
   6   2 -10 1192.42 134.277  13
   6   2  -9 315.677 86.0066  13
   6   2  -8 4549.47 293.808  13
   6   2  -7 13401.8 525.794  13
   6   2  -6 17137.1 601.889  13
   6   2  -6 18364.8 546.832  10
   6   2  -5 253.088 90.5148  13
   6   2  -5 329.184 72.5883  10
   6  -2   5 182.723 73.7619  17
   6   2  -4 7615.62 365.531  13
   6   2  -4 7564.33 319.551  10
   6  -2   4 8254.89 434.745  17
  -6   2   3 9247.22 352.903   4
   6   2  -3 8871.53 342.469  10
   6  -2   3 9175.15 448.923  17
  -6   2   2-15.8018 40.4731   4
   6   2  -2 171.126 77.0937   2
  -6   2   1 5195.30 267.289   4
  -6  -2  -1 5164.16 293.612   4
  -6   2   0 12863.2 447.899   4
  -6  -2   0 12832.2 471.082   4
  -6  -2   1 5403.41 287.910   4
  -6   2  -1 4771.96 270.567   4
  -6   2  -1 5409.96 278.361  16
  -6  -2   2 15.3092 35.9593   4
  -6   2  -2 15.6526 53.5557  16
  -6  -2   3 8795.04 367.735   4
   6  -2  -3 8288.31 385.232  13
   6  -2  -3 7836.10 327.999  10
   6   2   3 9150.16 451.346  17
   6  -2  -3 8561.08 358.149   8
   6  -2  -4 7738.67 382.932  13
   6  -2  -4 7645.80 320.434  10
   6   2   4 8137.82 437.530  17
   6  -2  -4 8081.40 348.913   8
   6  -2  -5 370.514 86.1413   8
   6  -2  -5 165.108 72.8635  13
   6  -2  -5 224.167 60.9854  10
   6   2   5 388.433 111.598  17
   6  -2  -6 17414.1 615.602  13
   6  -2  -6 16764.0 503.229  10
  -6  -2   6 17155.2 529.449   6
   6  -2  -6 17162.3 541.694   8
   6  -2  -7 13674.6 536.666  13
   6  -2  -7 13349.1 444.259  10
   6  -2  -7 14562.0 489.455   8
   6  -2  -8 4202.90 283.424  13
   6  -2  -9 326.542 83.6491  13
   6  -2 -10 1029.64 124.031  13
   6  -2 -11 1220.97 118.995  13
   6  -2 -12 5235.66 198.193  13
   6   3 -11 497.264 80.5722  13
   6   3 -10 5150.83 272.020  13
   6  -3  10 4866.99 258.194   9
   6   3  -9 1813.47 179.827  13
   6  -3   9 1601.50 170.897   9
   6   3  -8 1967.05 195.420  13
   6  -3   8 1496.93 174.637   9
   6   3  -7 8349.21 402.807  13
   6  -3   7 8421.75 424.805   9
   6   3  -6 10022.6 439.528  13
   6  -3   6 10534.2 473.315   9
   6   3  -5 1098.67 142.455  13
   6   3  -5 888.275 108.162  10
   6  -3   5 1187.94 163.528  17
   6  -3   5 1071.81 147.553   9
   6   3  -4 1501.92 164.138  13
   6  -3   4 1449.87 181.671  17
   6  -3   4 1487.90 170.919   9
   6  -3   3 3413.27 247.519   9
   6  -3   2 1432.15 162.364   9
   6  -3   1 2353.28 191.547   8
  -6  -3  -1 2238.38 197.275   4
  -6  -3   0 8161.52 371.887   4
  -6   3   0 7908.82 339.670  16
   6  -3  -1 2055.43 174.735   8
  -6  -3   1 2172.48 184.965   4
   6  -3  -1 2178.68 171.377  10
  -6  -3   2 1221.46 140.296   4
   6  -3  -2 1406.29 134.731  10
   6  -3  -2 1437.96 151.608   8
  -6  -3   3 3358.13 221.530   4
   6  -3  -3 3260.63 239.864  13
   6  -3  -3 2642.31 182.341  10
   6  -3  -3 3140.92 218.744   8
   6  -3  -4 1299.85 163.471  13
   6  -3  -4 1372.77 127.470  10
   6   3   4 1699.98 198.204  17
   6  -3  -4 1290.18 145.650   8
   6  -3  -5 931.031 122.883   8
   6  -3  -5 1185.22 158.715  13
   6  -3  -5 904.350 108.080  10
   6   3   5 1077.39 162.571  17
   6  -3  -6 9629.59 445.080  13
   6  -3  -6 9445.31 350.326  10
   6  -3  -6 10221.0 402.228   8
   6  -3  -7 8662.70 415.328  13
   6  -3  -7 7965.56 320.868  10
   6  -3  -7 8962.18 373.673   8
   6  -3  -8 1371.67 160.919  13
   6  -3  -9 1585.10 163.775  13
   6  -3 -10 4889.90 259.675  13
   6  -3 -11 517.819 78.0394  13
   6  -4  11 1310.84 106.554   9
   6   4 -10 5079.42 261.215  13
   6  -4  10 4531.19 240.178   9
   6   4  -9 1316.18 148.712  13
   6  -4   9 1370.36 151.735   9
   6   4  -8 5268.68 306.137  13
   6  -4   8 4559.84 294.780   9
   6   4  -7 2394.21 210.546  13
   6  -4   7 2090.83 204.733   9
   6   4  -6 2358.80 207.904  13
   6  -4   6 2247.79 216.427   9
   6   4  -5 1203.07 147.711  13
   6  -4   5 1241.40 163.724   9
   6   4  -4 3344.16 240.790  13
   6  -4   4 3191.17 250.302   9
   6  -4   3 2835.31 231.378   9
  -6  -4  -2 9377.89 411.785   4
   6  -4   2 9151.65 415.090   9
   6  -4   1 639.971 115.106   8
  -6  -4  -1 779.556 121.808   4
   6  -4   1 771.660 124.938   9
   6  -4   0 3036.91 227.434   8
  -6  -4   0 3533.88 242.112   4
   6  -4   0 3321.39 212.693  10
   6  -4  -1 671.527 106.495   8
  -6  -4   1 844.934 113.253   4
   6  -4  -1 715.540 97.7456  10
  -6  -4   2 10076.9 395.009   4
   6  -4  -2 9010.67 348.125  10
   6  -4  -2 9820.87 398.120   8
  -6  -4   3 3333.27 217.354   4
   6  -4  -3 3009.26 233.581  13
   6  -4  -3 3019.86 188.983  10
   6  -4  -3 2955.23 214.240   8
   6  -4  -4 3139.67 242.627  13
   6  -4  -4 2809.28 179.883  10
   6  -4  -4 2920.65 211.600   8
   6  -4  -5 1202.28 155.603  13
   6  -4  -5 972.223 108.083  10
   6  -4  -5 1226.36 139.402   8
   6  -4  -6 2096.70 202.192  13
   6  -4  -6 2209.38 158.805  10
   6  -4  -6 2280.15 183.951   8
   6  -4  -7 2438.60 214.437  13
   6  -4  -7 2361.16 186.544   8
   6  -4  -8 5116.21 299.426  13
   6  -4  -9 1190.55 139.021  13
   6   4   9 1275.18 138.276   7
   6   4  10 4794.20 243.959   7
   6  -4 -10 4742.95 246.875  13
   6  -4 -11 1480.11 117.393  13
   6  -5  11 1412.63 101.615   9
   6  -5  10 2530.83 167.608   9
   6   5  -9 173.096 68.7935  13
   6  -5   9 252.308 73.2846   9
   6   5  -8 1476.01 163.586  13
   6  -5   8 1403.69 156.292   9
   6   5  -7 1601.71 171.813  13
   6  -5   7 1614.24 178.923   9
   6   5  -6 1699.68 179.491  13
   6  -5   6 1612.20 180.355   9
   6   5  -5 990.206 131.945  13
   6  -5   5 832.688 132.975   9
   6   5  -4 2440.12 202.641  13
   6  -5   4 2061.08 202.733   9
  -6  -5  -3 5645.42 309.045   4
   6  -5   3 5399.56 326.449   9
  -6  -5  -2 853.524 127.484   4
   6  -5   2 500.106 105.692   9
   6  -5   1 151.270 58.5391   8
  -6  -5  -1 97.9595 54.6907   4
   6  -5   1 129.170 54.5479  10
   6  -5   1 103.331 59.3259   9
   6  -5   0 8902.61 394.404   8
  -6  -5   0 9354.58 383.665   4
   6  -5   0 8836.20 354.320  10
   6  -5  -1 36.3531 48.7800   8
  -6  -5   1 181.063 62.1709   4
   6  -5  -1 114.311 37.6330  10
   6  -5  -2 782.151 113.435   8
   6  -5  -2 709.794 123.747  13
  -6  -5   2 832.895 113.177   4
   6  -5  -2 796.195 100.810  10
   6  -5  -3 5359.77 318.435  13
   6  -5  -3 5832.51 258.076  10
   6  -5  -3 5091.46 281.940   8
   6  -5  -4 2111.39 206.363  13
   6  -5  -4 2359.92 159.696  10
   6  -5  -4 2284.08 185.325   8
   6  -5  -5 1282.00 164.790  13
   6  -5  -5 1023.88 108.433  10
   6  -5  -5 1146.41 129.876   8
   6  -5  -6 1398.26 164.499  13
   6  -5  -6 1561.90 130.909  10
   6  -5  -6 1516.58 147.612   8
   6  -5  -7 1451.34 163.451  13
   6  -5  -7 1701.31 149.725   8
   6  -5  -8 1493.65 162.920  13
   6  -5  -9 262.816 68.3551  13
   6  -5 -10 2740.99 177.202  13
   6  -5 -11 1480.30 103.124  13
   6  -6  10 2035.86 139.283   9
   6  -6   9 3100.07 198.571   9
   6  -6   8 1480.24 152.455   9
   6  -6   7 853.037 123.494   9
   6  -6   6 446.014 95.8283   9
   6  -6   5 4470.71 294.678   9
   6  -6   4 1343.21 161.832   9
   6  -6   3 1819.29 193.125   9
   6  -6   2 1609.82 167.212   8
   6  -6   2 1777.64 189.591   9
   6  -6   1 3535.12 245.987   8
   6  -6   0 75.8860 60.9039   8
  -6  -6   0 72.6810 43.9734   4
  -6  -6   1 3735.08 218.013   4
   6  -6  -1 3336.73 233.353   8
   6  -6  -2 1650.83 176.735  13
   6  -6  -2 1853.72 168.336   8
   6  -6  -3 1593.06 175.428  13
   6  -6  -3 1532.87 150.219   8
   6  -6  -4 1587.70 175.912  13
   6  -6  -4 1514.90 146.770   8
   6  -6  -5 5127.14 310.754  13
   6  -6  -5 4865.06 255.963   8
   6  -6  -6 441.688 79.0755   8
   6  -6  -6 346.682 87.6101  13
   6  -6  -7 962.584 129.743  13
   6  -6  -7 948.940 107.624   8
   6  -6  -8 1581.11 158.328  13
   6  -6  -9 3617.29 214.221  13
   6  -6 -10 2301.57 146.316  13
   6  -7  10 509.569 63.0065   9
   6  -7   9 4736.57 223.120   9
   6  -7   8 363.128 76.3026   9
   6  -7   7 39.3248 44.2950   9
   6  -7   6 856.030 122.087   9
  -6   7   5 359.452 74.6049  15
   6  -7   5 308.059 80.6450   9
   6  -7   4 474.885 99.1313   9
   6  -7   3 1091.02 134.414   8
   6  -7   3 1174.82 152.853   9
   6  -7   2 444.783 89.6450   8
   6  -7   2 420.549 97.0378   9
   6  -7   1 9714.20 411.015   8
   6  -7   0 4860.81 280.082   8
   6  -7  -1 9647.73 393.556   8
   6  -7  -2 457.531 89.0699   8
   6  -7  -2 418.657 102.903  13
   6  -7  -3 1414.38 165.000  13
   6  -7  -3 1058.84 125.289   8
   6  -7  -4 612.436 89.9891   8
   6  -7  -4 660.755 112.227  13
   6  -7  -5 352.009 70.6387   8
   6  -7  -5 302.508 87.6337  13
   6  -7  -6 759.229 93.1982   8
   6  -7  -6 889.725 127.769  13
   6  -7  -7-18.1641 44.8454  13
   6  -7  -8 335.290 74.9144  13
   6  -7  -9 4524.27 217.188  13
   6  -8   9 400.840 56.3087   8
   6  -8   9 491.168 65.8170   9
   6  -8   8 4.29580 30.3572   8
   6  -8   8 51.9687 31.6650   9
   6  -8   7 1497.43 139.428   9
   6  -8   6 864.090 105.558   8
   6  -8   6 1170.90 132.009   9
  -6   8   5 1300.12 119.247  15
   6  -8   5 1120.91 124.898   8
   6  -8   5 1274.42 141.583   9
   6  -8   4 1644.41 156.898   8
   6  -8   4 1847.65 175.529   9
   6  -8   3 1007.21 126.013   8
   6  -8   2 327.867 74.6255   8
   6  -8   1 608.141 101.680   8
   6  -8   0 6900.13 323.919   8
   6  -8  -1 576.801 94.8253   8
   6  -8  -1 417.553 97.5650  13
   6  -8  -2 273.752 66.2179   8
   6  -8  -2 412.121 95.5486  13
   6  -8  -3 888.271 107.202   8
   6  -8  -3 1223.46 151.393  13
   6  -8  -4 1988.94 184.047  13
   6  -8  -4 1903.60 147.262   8
   6  -8  -5 1364.92 152.209  13
   6  -8  -5 1313.51 117.237   8
   6  -8  -6 1167.23 131.711  13
   6  -8  -6 1072.55 98.5004   8
   6  -8  -7 1682.69 145.373  13
   6  -8  -8 148.011 53.4972  13
   6  -8  -9 418.928 58.4829  13
   6  -9   7 1052.68 92.9922   8
  -6   9   6 107.137 38.9936  15
   6  -9   6-5.60576 34.5461   8
  -6   9   5 82.7940 44.5697  15
   6  -9   5 77.3465 41.8310   8
  -6   9   4 447.356 71.7484  15
   6  -9   4 521.050 78.5316   8
   6  -9   3 260.160 64.6188   8
   6  -9   2 1048.57 118.059   8
   6  -9   1 4889.20 251.221   8
   6  -9   0 3845.74 219.692   8
   6  -9  -1 4160.17 257.291  13
   6  -9  -1 4784.25 239.609   8
   6  -9  -2 907.805 122.157  13
   6  -9  -2 1191.51 117.636   8
   6  -9  -3 360.003 65.3340   8
   6  -9  -3 273.204 66.6666  13
   6  -9  -4 609.528 75.9038   8
   6  -9  -4 688.895 105.480  13
   6  -9  -5 104.308 41.9847   8
   6  -9  -5 89.4863 51.2214  13
   6  -9  -6 112.717 50.2808  13
   6  -9  -7 919.044 97.8563  13
   6  -9  -8 25.0622 25.9495  13
  -6  10   5 1611.29 108.939  15
   6 -10   5 1635.92 108.642   8
  -6  10   4 2729.58 152.381  15
   6 -10   4 2686.14 148.902   8
  -6  10   3 260.490 53.4998  15
   6 -10   3 313.105 57.7540   8
  -6  10   2 4932.76 226.698  15
   6 -10   2 5342.06 225.595   8
   6 -10   1 2441.91 151.652   8
   6 -10   0-37.1614 34.2626   8
   6 -10  -1 2272.17 163.970  13
   6 -10  -1 2470.77 146.294   8
   6 -10  -2 4661.88 241.114  13
   6 -10  -2 5304.46 208.575   8
   6 -10  -3 205.289 56.8017  13
   6 -10  -4 2243.72 156.839  13
   6 -10  -5 1738.57 131.803  13
   6 -10  -6 1240.00 101.913  13
  -6  11   4 1649.14 98.8246  15
  -6  11   3 1595.15 105.412  15
  -6  11   2 387.952 59.8243  15
  -6  11   1 2678.50 145.159  15
  -6  11   0 96.0489 38.7143  15
  -6  11  -1 2642.28 141.357  15
   6 -11  -1 1795.74 118.342  13
  -6  11  -2 381.349 55.4295  15
   6 -11  -2 274.913 56.0792  13
  -6  11  -3 1236.92 84.2079  15
   6 -11  -3 1219.64 97.4660  13
  -7   0   0 10.6750 51.4724   4
   7   0   0 12.3645 43.4293  10
  -7   0   1 823.198 116.781   4
  -7   0  -1 652.825 108.717   4
   7   0  -1 799.959 110.803  10
   7   0   1 712.453 113.108  10
  -7   0   2 6257.82 305.998   4
   7   0  -2 5794.86 288.235  10
   7   0  -3 33.5399 41.3784  10
   7   0  -4 5686.73 281.643  10
   7   0  -5 95.5496 61.6851  13
   7   0  -5-10.4067 37.8000  10
   7   0  -6 1098.36 139.667  13
   7   0  -6 1009.83 120.765  10
   7   0  -7 193.365 73.8938  13
   7   0  -8 805.244 115.653  13
   7   0  -9 68.5971 46.9053  13
   7   0 -10 86.7780 47.3806  13
   7   0 -11 38.1997 28.7179  13
   7   1 -10 2973.63 174.566  13
   7   1  -9 5889.08 278.070  13
   7   1  -8 3227.25 223.212  13
   7   1  -7 464.858 93.7714  13
   7   1  -6 175.862 68.5589  13
   7   1  -6 183.857 58.7944  10
   7   1  -5 3269.61 235.283  13
   7   1  -5 3288.87 210.163  10
   7   1  -4 58.2579 39.9217  10
   7   1  -3 11104.8 397.227  10
  -7   1   2 3483.79 224.123   4
  -7  -1  -2 3368.06 230.627   4
   7   1  -2 3692.54 225.307  10
  -7   1   1 1876.82 169.534   4
  -7  -1  -1 1962.73 175.066   4
   7   1  -1 1745.61 158.367  10
   7  -1   1 1991.15 174.821  10
  -7   1   0 394.183 75.9335   4
  -7  -1   0 317.449 72.6483   4
   7   1   0 538.391 87.8920  10
   7  -1   0 426.822 88.3672  10
  -7  -1   1 1920.59 171.303   4
  -7   1  -1 1886.98 175.478   4
   7  -1  -1 1899.19 170.280  10
   7   1   1 1807.50 166.730  10
  -7  -1   2 3728.29 236.292   4
  -7   1  -2 3371.75 224.820   4
   7  -1  -2 3676.03 231.608  10
   7  -1  -3 11728.1 419.306  10
   7  -1  -3 11931.2 414.756   8
   7  -1  -4 74.3490 46.1305   8
   7  -1  -4 68.1071 53.7717  13
   7  -1  -4 45.2353 42.9048  10
   7  -1  -5 3218.59 241.855  13
   7  -1  -5 3191.00 208.646  10
   7  -1  -5 3495.08 214.436   8
   7  -1  -6 179.617 71.2221  13
   7  -1  -6 229.329 63.0985  10
   7  -1  -6 163.540 58.0467   8
   7  -1  -7 564.423 101.007  13
   7  -1  -8 3322.60 223.998  13
   7  -1  -9 5504.59 266.768  13
   7  -1 -10 2943.46 170.403  13
   7   2 -10 313.036 61.7679  13
   7   2  -9 2921.96 191.018  13
   7   2  -8 699.759 108.782  13
   7   2  -7 9360.80 393.149  13
   7   2  -6 591.886 109.686  13
   7   2  -5 9236.87 397.455  13
   7   2  -5 8774.41 341.815  10
   7  -2   4 4565.27 271.660   8
   7   2  -4 5068.95 252.686  10
   7  -2   3 783.453 118.946   8
   7   2  -3 878.211 107.521  10
   7  -2   2 501.348 100.028   8
   7   2  -2 366.063 76.6721  10
   7  -2   1 4647.69 266.747   8
  -7  -2  -1 4398.24 267.156   4
   7   2  -1 4993.89 256.892  10
   7  -2   1 4202.19 260.392  10
   7  -2   0 355.677 88.3889   8
  -7  -2   0 422.090 85.9428   4
   7   2   0 312.608 72.7505  10
   7  -2   0 323.502 77.4387  10
  -7  -2   1 4735.00 271.313   4
   7  -2  -1 4880.91 270.361  10
   7   2   1 5020.70 268.660  10
   7  -2  -1 4966.05 273.882   8
   7  -2  -2 338.116 74.1076   8
   7  -2  -2 481.563 88.7001  10
   7   2   2 342.929 81.2699  10
   7  -2  -3 782.957 107.908   8
   7  -2  -3 929.896 114.870  10
   7  -2  -4 4976.66 294.492  13
   7  -2  -4 4619.21 249.369  10
   7  -2  -4 4714.95 257.549   8
   7  -2  -5 8937.07 401.085  13
   7  -2  -5 8408.44 337.980  10
   7  -2  -5 8810.79 352.721   8
   7  -2  -6 471.420 84.6846   8
   7  -2  -6 486.751 99.6089  13
   7  -2  -6 339.949 68.9333  10
   7  -2  -7 9889.79 412.581  13
   7  -2  -8 532.624 93.5844  13
   7  -2  -9 2390.00 170.348  13
   7  -2 -10 326.045 60.4599  13
   7   3 -10 1136.01 102.893  13
   7   3  -9 1422.66 131.301  13
   7   3  -8 1570.73 150.300  13
   7   3  -7 2146.17 184.962  13
   7   3  -6 270.523 74.6772  13
   7   3  -5 2213.21 192.168  13
   7   3  -5 1886.64 149.705  10
   7  -3   4 769.346 120.730   8
   7  -3   3 273.925 80.8443   8
   7  -3   2 614.276 112.324   8
   7  -3   1 55.0116 51.5464   8
   7  -3   1-6.43386 44.6269  10
   7  -3   0 212.018 68.4298   8
   7  -3   0 162.578 57.8173  10
   7  -3  -1 74.3658 44.4742   8
   7  -3  -1 51.7700 47.4437  10
   7  -3  -2 586.010 100.744   8
   7  -3  -2 659.940 101.631  10
   7  -3  -3 392.953 81.0549   8
   7  -3  -3 312.688 67.7876  10
   7  -3  -4 687.294 103.598   8
   7  -3  -4 733.530 117.291  13
   7  -3  -4 750.961 98.9056  10
   7  -3  -5 2202.39 195.951  13
   7  -3  -5 1990.62 153.605  10
   7  -3  -5 1988.47 167.262   8
   7  -3  -6 293.818 71.5310   8
   7  -3  -6 267.504 76.3660  13
   7  -3  -6 231.204 57.6431  10
   7  -3  -7 2181.22 187.479  13
   7  -3  -8 1644.29 154.203  13
   7  -3  -9 1501.41 133.922  13
   7  -3 -10 1081.96 97.0500  13
   7  -4   9 2424.04 146.576   8
   7   4  -8 1244.76 129.471  13
   7  -4   8 1044.19 114.137   9
   7   4  -7 3395.29 222.084  13
   7  -4   7 3037.35 212.651   9
   7   4  -6 291.497 79.4875  13
   7  -4   6 271.712 74.2156   9
   7   4  -5 2392.24 195.788  13
   7  -4   5 2534.99 213.129   9
   7  -4   4 11808.9 463.640   8
   7  -4   4 13201.0 496.485   9
   7  -4   3 2846.20 219.635   8
   7  -4   2 932.431 130.944   8
   7  -4   2 838.633 114.884  10
   7  -4   1 5450.39 303.218   8
   7  -4   1 5839.81 298.787  10
   7  -4   0 1416.07 144.418  10
   7  -4   0 1284.90 145.630   8
   7  -4  -1 5756.33 284.906  10
   7  -4  -1 5918.33 308.898   8
   7  -4  -2 1040.87 123.881   8
   7  -4  -2 1159.98 124.963  10
   7  -4  -3 3063.02 195.308  10
   7  -4  -3 3185.04 217.862   8
   7  -4  -4 12538.9 476.470  13
   7  -4  -4 12113.4 395.701  10
   7  -4  -4 12388.5 435.295   8
   7  -4  -5 2540.61 206.542  13
   7  -4  -5 2379.43 165.009  10
   7  -4  -5 2393.69 181.305   8
   7  -4  -6 250.054 66.9135   8
   7  -4  -6 246.278 73.4061  13
   7  -4  -6 212.650 55.4072  10
   7  -4  -7 3101.15 216.693  13
   7  -4  -8 1086.63 123.021  13
   7  -4  -9 2756.95 169.363  13
   7  -4 -10 2391.03 131.548  13
   7  -5   9 1029.27 88.9388   8
   7  -5   8 1672.43 134.208   8
   7  -5   8 1678.08 132.979   9
   7  -5   7 396.689 80.0248   9
   7  -5   6 4893.55 269.144   8
   7  -5   6 5338.32 289.631   9
   7  -5   5 2039.59 181.229   8
   7  -5   5 2560.48 207.223   9
   7  -5   4 1022.34 134.740   8
   7  -5   4 1124.20 142.406   9
   7  -5   3 1345.25 153.303   8
   7  -5   3 1302.13 131.631  10
   7  -5   2 2082.33 185.067   8
   7  -5   2 2460.08 184.211  10
   7  -5   1 1263.76 149.624   8
   7  -5   1 1433.52 139.053  10
   7  -5   0 802.444 117.819   8
   7  -5   0 676.098 97.6692  10
   7  -5  -1 1604.84 144.193  10
   7  -5  -1 1336.25 144.852   8
   7  -5  -2 2324.65 166.874  10
   7  -5  -2 2379.90 189.551   8
   7  -5  -3 1804.78 179.708  13
   7  -5  -3 1580.70 132.524  10
   7  -5  -3 1734.72 157.122   8
   7  -5  -4 1103.90 145.302  13
   7  -5  -4 1172.09 116.847  10
   7  -5  -4 1164.69 126.792   8
   7  -5  -5 2156.46 187.677  13
   7  -5  -5 2258.49 150.416  10
   7  -5  -5 2330.52 173.006   8
   7  -5  -6 5108.32 279.651  13
   7  -5  -6 5305.84 250.391   8
   7  -5  -7 424.436 85.5516  13
   7  -5  -8 1993.37 153.388  13
   7  -5  -9 1152.76 102.194  13
   7  -6   8 968.897 93.0651   8
   7  -6   8 886.129 73.7643  10
   7  -6   8 981.360 94.1597   9
   7  -6   7 1069.78 111.669   8
   7  -6   7 1005.80 108.501   9
   7  -6   6 518.586 87.0086   8
   7  -6   6 508.621 89.5696   9
   7  -6   5 854.834 114.528   8
   7  -6   5 1058.47 106.899  10
   7  -6   5 969.188 124.170   9
   7  -6   4 673.054 101.493   8
   7  -6   4 523.593 81.9069  10
   7  -6   3 1328.23 143.269   8
   7  -6   3 1343.63 125.459  10
   7  -6   2 16359.5 531.668   8
   7  -6   2 16866.5 483.804  10
   7  -6   1 4313.09 259.657   8
   7  -6   1 4411.77 230.050  10
   7  -6   0 686.623 113.361   8
   7  -6   0 883.219 101.801  10
   7  -6  -1 4685.85 227.430  10
   7  -6  -1 4217.56 250.033   8
   7  -6  -2 17735.2 468.623  10
   7  -6  -2 17208.4 527.123   8
   7  -6  -3 1604.32 165.991  13
   7  -6  -3 1439.47 117.480  10
   7  -6  -3 1319.25 135.232   8
   7  -6  -4 723.765 97.5644   8
   7  -6  -4 657.932 110.075  13
   7  -6  -4 616.824 78.1274  10
   7  -6  -5 873.104 119.243  13
   7  -6  -5 1003.51 108.012   8
   7  -6  -6 532.612 78.4490   8
   7  -6  -6 714.479 106.279  13
   7  -6  -7 1327.38 128.532  13
   7  -6  -8 1059.82 103.635  13
   7  -7   8 271.734 47.4051   8
   7  -7   7 1025.05 97.0751   8
   7  -7   6 1019.26 106.739   8
   7  -7   5 2332.43 167.859   8
   7  -7   4 8097.36 330.014   8
   7  -7   3 228.434 67.6575   8
   7  -7   2 4791.02 258.811   8
   7  -7   1 4329.09 246.253   8
   7  -7   0 165.497 58.0935   8
   7  -7  -1 4555.66 251.779   8
   7  -7  -2 5266.46 260.879   8
   7  -7  -3 160.966 54.9021   8
   7  -7  -3 322.508 81.9791  13
   7  -7  -4 9512.64 376.720  13
   7  -7  -4 8352.17 312.623   8
   7  -7  -5 2542.00 184.905  13
   7  -7  -5 2291.86 149.829   8
   7  -7  -6 1297.39 126.968  13
   7  -7  -7 1230.58 111.256  13
   7  -7  -8 401.427 58.9691  13
   7  -8   6 120.407 41.4418   8
   7  -8   5 896.612 92.7773   8
  -7   8   4 4158.22 181.597  15
   7  -8   4 4185.69 209.705   8
   7  -8   3 3909.82 208.588   8
   7  -8   2 291.363 66.3132   8
   7  -8   1 7205.94 295.913   8
   7  -8   0 64.4946 41.5909   8
   7  -8  -1 6900.62 283.964   8
   7  -8  -2 232.796 55.6655   8
   7  -8  -3 4431.90 233.528  13
   7  -8  -3 4431.79 210.172   8
   7  -8  -4 4054.32 217.863  13
   7  -8  -4 4419.43 198.049   8
   7  -8  -5 777.606 91.2314  13
   7  -8  -5 919.330 85.9576   8
   7  -8  -6 55.5411 35.8115  13
   7  -9   5 73.2678 30.8377   8
   7  -9   4 4270.94 179.284   8
  -7   9   4 4522.87 164.083  15
  -7   9   3 4873.95 189.896  15
   7  -9   3 4908.75 203.443   8
  -7   9   2 14009.0 370.377  15
   7  -9   2 14671.9 385.174   8
   7  -9   1 2213.08 138.433   8
   7  -9   0 67.4369 32.0250   8
   7  -9  -1 2162.03 134.795   8
   7  -9  -2 15020.9 377.546   8
   7  -9  -3 4723.06 203.081  13
   7  -9  -3 5177.63 194.006   8
   7  -9  -4 4095.83 181.643  13
   7  -9  -4 4370.11 164.747   8
  -7  10   2 2783.52 125.812  15
  -7  10   1 2049.24 112.278  15
  -7  10   0 776.456 73.6115  15
   8   0   0 5149.91 263.546  10
   8   0  -1 132.330 58.0761  10
   8   0   1 133.749 46.3721  10
   8   0  -2 2398.11 171.652  10
   8   0   2 2453.63 184.879  10
   8   0  -3 158.117 52.8221  10
   8   0   3 159.618 59.5274  10
   8   0  -4 1259.03 122.948  10
   8   0   4 1304.17 133.164  10
   8   0  -5 585.973 84.1246  10
   8   0   5 436.062 83.2998  10
   8   0  -6 15119.3 437.616  13
   8   0  -7 26.9231 38.1017  13
   8   0  -8 2111.07 134.127  13
   8   0   8 2007.88 128.370  10
   8   1  -8 2542.07 144.077  13
   8   1  -7 5206.43 227.382  13
   8   1  -6 3997.43 206.750  13
   8   1  -5 4463.21 217.644  10
   8  -1   5 4185.57 243.667  10
   8   1  -4 7813.56 299.653  10
   8  -1   4 7204.16 326.182  10
   8   1  -3 750.809 93.9135  10
   8  -1   3 645.478 102.048  10
   8   1  -2 835.746 99.9802  10
   8  -1   2 678.574 103.967  10
   8   1  -1 847.045 103.264  10
   8  -1   1 717.246 104.467  10
   8   1   0 2230.39 168.701  10
   8  -1   0 2096.21 169.726  10
   8  -1  -1 847.686 107.953  10
   8   1   1 738.633 102.003  10
   8  -1  -2 902.045 109.957  10
   8   1   2 747.373 100.874  10
   8  -1  -3 642.051 93.6572  10
   8   1   3 752.872 98.0466  10
   8  -1  -4 7807.36 308.431  10
   8   1   4 6916.93 299.210  10
   8  -1  -5 4557.26 224.960  10
   8   1   5 4043.99 220.745  10
   8  -1  -6 4540.49 225.468  13
   8   1   6 3979.13 209.087  10
   8  -1  -7 5629.95 238.824  13
   8   1   7 4465.42 204.115  10
   8  -1  -8 2753.41 150.507  13
   8   1   8 2197.29 121.388  10
   8   2  -8 1391.82 102.217  13
   8  -2   8 1235.71 101.474  10
   8   2  -7 110.177 41.9422  13
   8   2  -6 9659.50 324.890  13
   8  -2   5 10332.5 384.628  10
   8   2  -4 2937.87 173.469  10
   8  -2   4 2364.79 183.589  10
   8   2  -3 543.381 80.4914  10
   8  -2   3 572.344 97.3936  10
   8   2  -2 1722.21 137.708  10
   8  -2   2 1619.29 152.526  10
   8   2  -1 1697.34 139.373  10
   8  -2   1 1851.75 161.411  10
   8   2   0 2269.79 163.528  10
   8  -2   0 2268.90 175.517  10
   8  -2   0 2478.94 173.300   8
   8  -2  -1 1869.26 156.735  10
   8   2   1 1793.52 146.506  10
   8  -2  -1 1712.65 143.613   8
   8  -2  -2 1710.45 147.341  10
   8   2   2 1740.39 144.548  10
   8  -2  -2 1641.80 139.996   8
   8  -2  -3 614.553 87.4210   8
   8  -2  -3 478.203 80.7167  10
   8   2   3 384.409 67.8192  10
   8  -2  -4 2950.93 183.596  10
   8  -2  -4 2966.32 177.448   8
   8  -2  -5 10889.9 367.466  13
   8  -2  -5 10767.5 351.470  10
   8  -2  -6 9714.43 339.590  13
   8  -2  -7 84.0868 43.1675  13
   8  -2  -8 1307.48 104.416  13
   8  -3   8 1472.25 100.698  10
   8  -3   7 1535.37 119.448  10
   8  -3   6 4829.04 234.380  10
   8  -3   5 985.699 109.273   8
   8  -3   5 749.835 95.9394  10
   8  -3   4-13.5473 38.0450   8
   8  -3   4 61.5665 48.9477  10
   8  -3   3 2329.24 176.372  10
   8  -3   3 2571.52 180.660   8
   8  -3   2 5771.38 280.274  10
   8  -3   2 6162.46 284.680   8
   8  -3   1 2754.04 190.408  10
   8  -3   1 2905.75 194.918   8
   8  -3   0 4599.96 245.531  10
   8  -3   0 4608.24 243.506   8
   8  -3  -1 2991.61 193.526  10
   8  -3  -1 2828.67 187.678   8
   8  -3  -2 5656.68 262.449  10
   8  -3  -2 6215.49 276.118   8
   8  -3  -3 2598.92 172.673  10
   8  -3  -3 2650.97 175.467   8
   8  -3  -4 24.9683 41.6019   8
   8  -3  -4 53.7455 42.5404  10
   8  -3  -5 974.487 109.055  13
   8  -3  -5 1004.88 101.329  10
   8  -3  -5 1031.10 103.504   8
   8  -3  -6 5440.95 242.577  13
   8  -3  -7 1554.08 119.511  13
   8  -3  -8 1602.52 106.883  13
   8  -4   7 1068.68 90.9994  10
   8  -4   6 1424.31 117.460   8
   8  -4   6 1655.29 123.679  10
   8  -4   5 1127.67 114.743   8
   8  -4   5 1145.71 111.288  10
   8  -4   4 3272.38 192.194  10
   8  -4   4 3157.63 197.949   8
   8  -4   3 1299.10 124.134  10
   8  -4   3 1171.35 125.102   8
   8  -4   2 1814.73 147.830  10
   8  -4   2 1870.51 155.653   8
   8  -4   1 912.416 107.235  10
   8  -4   1 1013.68 119.965   8
   8  -4   0 5294.18 249.017  10
   8  -4   0 5027.56 255.913   8
   8  -4  -1 1005.51 110.258  10
   8  -4  -1 1181.94 121.948   8
   8  -4  -2 1977.51 145.972  10
   8  -4  -2 1587.57 138.216   8
   8  -4  -3 1362.51 118.017  10
   8  -4  -3 1206.51 118.515   8
   8  -4  -4 3579.08 186.851  10
   8  -4  -4 3308.95 186.934   8
   8  -4  -5 1262.93 118.345  13
   8  -4  -5 1295.29 107.079  10
   8  -4  -5 1363.00 113.916   8
   8  -4  -6 1762.50 134.652  13
   8  -4  -7 1033.21 91.9010  13
   8  -5   6 224.575 49.3084   8
   8  -5   6 216.979 45.0153  10
   8  -5   5 3472.93 169.252  10
   8  -5   5 3616.24 191.250   8
   8  -5   4 229.495 63.7247   8
   8  -5   4 232.896 52.8397  10
   8  -5   3 1824.30 133.444  10
   8  -5   3 1783.99 150.274   8
   8  -5   2 3204.30 178.847  10
   8  -5   2 3333.04 200.914   8
   8  -5   1 589.426 89.2088   8
   8  -5   1 593.692 79.3137  10
   8  -5   0 3497.86 185.375  10
   8  -5   0 3297.18 200.330   8
   8  -5  -1 707.135 94.2144   8
   8  -5  -1 656.124 82.5951  10
   8  -5  -2 3632.16 183.751  10
   8  -5  -2 3473.85 198.083   8
   8  -5  -3 1894.41 129.628  10
   8  -5  -3 1999.31 145.135   8
   8  -5  -4 258.672 58.2111   8
   8  -5  -4 265.286 49.0331  10
   8  -5  -5 3913.87 195.442  13
   8  -5  -5 3742.12 182.161   8
   8  -5  -6 187.835 49.0029  13
   8  -6   5 1037.77 75.4672  10
   8  -6   5 1113.67 97.0741   8
   8  -6   4 71.7190 41.2648   8
   8  -6   4 37.5470 27.9288  10
   8  -6   3 2742.03 140.402  10
   8  -6   3 2740.60 168.063   8
   8  -6   2 173.343 53.0341   8
   8  -6   2 199.892 42.7524  10
   8  -6   1 2397.80 134.904  10
   8  -6   1 1992.71 147.112   8
   8  -6   0 684.977 88.7347   8
   8  -6   0 638.358 71.4952  10
   8  -6  -1 2370.84 133.098  10
   8  -6  -1 2224.02 151.442   8
   8  -6  -2 81.5740 39.0823   8
   8  -6  -2 109.404 33.3558  10
   8  -6  -3 2857.07 137.571  10
   8  -6  -3 2801.96 161.128   8
   8  -6  -4 123.263 41.7556   8
   8  -7   4 2199.63 124.993   8
   8  -7   3 241.956 52.5032   8
   8  -7   2 1375.56 107.956   8
   8  -7   1 334.343 62.8157   8
   8  -7   0 1590.15 118.434   8
   8  -7  -1 350.612 57.5924   8
   8  -7  -2 1413.86 107.734   8
   8  -7  -3 258.706 51.7245   8
   8  -7  -4 2416.04 126.045   8
   8  -8   2 756.506 67.4308   8
   8  -8   1 2081.47 114.227   8
   8  -8   0 717.975 70.0475   8
   8  -8  -1 2230.20 117.550   8
   8  -8  -2 775.682 66.5711   8
   9   0   0 43.6314 29.4768  10
   9   0  -1 20.0034 26.5533  10
   9   0   1 4.25369 30.0947  10
   9   0  -2 858.007 86.7060  10
   9   0   2 892.014 88.9760  10
   9   0  -3-11.1300 33.4825  10
   9   0   3-15.0913 35.4149  10
   9   0   4 4259.90 181.557  10
   9   0   5 277.994 47.0515  10
   9  -1   5 1416.92 100.193  10
   9  -1   4 551.201 70.3002  10
   9   1  -3 506.837 64.1814  10
   9  -1   3 577.971 75.3391  10
   9   1  -2 165.133 42.9429  10
   9  -1   2 203.536 49.7482  10
   9   1  -1 2549.71 140.702  10
   9  -1   1 2832.78 160.177  10
   9  -1   0 861.941 90.9865  10
   9   1   0 715.855 76.3264  10
   9  -1  -1 2874.58 157.670  10
   9   1   1 2552.33 141.426  10
   9  -1  -2 269.901 52.7024  10
   9   1   2 190.234 47.0873  10
   9  -1  -3 472.570 64.5394  10
   9   1   3 607.749 68.7644  10
   9  -1  -4 494.740 63.4537  10
   9   1   4 448.474 54.6702  10
   9  -2   5 365.348 55.9619  10
   9  -2   4 291.046 57.5155  10
   9  -2   3 1301.53 106.815  10
   9   2  -2 1290.32 91.6560  10
   9  -2   2 1648.49 121.793  10
   9  -2   1 276.188 57.5315  10
   9  -2   0 4522.27 200.575  10
   9  -2  -1 193.209 48.7745  10
   9  -2  -2 1528.25 113.614  10
   9  -2  -3 1324.37 101.796  10
   9  -3   4 442.212 58.1284  10
   9  -3   3 1793.54 116.112  10
   9  -3   2 2594.72 142.947  10
   9  -3   1 2895.00 151.669  10
   9  -3   0 205.842 46.8661  10
   9  -3  -1 2709.76 144.910  10
   9  -3  -2 2696.81 140.914  10
   9  -3  -3 1789.09 111.564  10
   9  -4   3 688.936 64.4173  10
   9  -4   2 2576.98 128.169  10
   9  -4   1 829.392 74.9731  10
   9  -4   0 38.4864 29.4975   8
   9  -4   0 13.2917 27.1355  10
   9  -4  -1 768.888 71.1311  10
   9  -4  -1 774.100 72.8571   8
   9  -4  -2 2647.62 127.347  10
   9  -4  -3 710.634 64.0511  10
;
_shelx_hkl_checksum     63005
_shelx_res_file
;
    shelx.res created by SHELXL-2014/7
TITL rodolfo_2nitro in P 21 21 21
CELL  1.54180   7.7564  12.1142  12.9355   90.000   90.000   90.000
ZERR     4.00   0.0002   0.0004   0.0004    0.000    0.000    0.000
LATT  -1
SYMM  1/2 - X, - Y, 1/2 + Z
SYMM  1/2 + X, 1/2 - Y, - Z
SYMM  - X, 1/2 + Y, 1/2 - Z
SFAC  O    N    C    H
UNIT  20 12 52 36
MERG   2
TWIN
shel .5 6.6
MPLA  C1 C2 C3 C4 C5 C6
MPLA  C1 C7 O1 N1 C8
MPLA  C8 C9 C10 C11 C12 C13
EQIV $1 x-1/2,-y+3/2,-z+1
EQIV $2 -x+3/2,-y+2,+z-1/2
EQIV $3 -x+3/2,-y+1,+z-1/2
HTAB  N1 O1_$1
HTAB C5 O5_$2
HTAB  C10 O1_$3
FMAP   2
PLAN    5
ACTA   140.00
BOND   $H
CONF
L.S.   4
TEMP  -150.00
WGHT    0.049600    0.212800
BASF   0.42864
FVAR       5.41124
O1    1    0.875735    0.698911    0.597548    11.00000    0.02355    0.02393 =
         0.02309    0.00210   -0.00273   -0.00092
O2    1    0.649521    0.705308    0.254410    11.00000    0.03791    0.02916 =
         0.02424    0.00276    0.00010   -0.00382
O3    1    0.463766    0.585726    0.200093    11.00000    0.04079    0.04012 =
         0.02783   -0.00066   -0.01323   -0.00361
O4    1    0.532385    0.718711    0.687750    11.00000    0.03457    0.02253 =
         0.03207   -0.00028    0.00508   -0.00459
O5    1    0.524906    0.842337    0.808561    11.00000    0.04166    0.04210 =
         0.02054   -0.00240    0.00533   -0.00404
N1    2    0.685176    0.690183    0.462800    11.00000    0.02508    0.02065 =
         0.01875    0.00001   -0.00200    0.00314
N2    2    0.575405    0.615850    0.260363    11.00000    0.02577    0.02886 =
         0.01734   -0.00166    0.00122    0.00205
N3    2    0.557189    0.812373    0.719987    11.00000    0.02284    0.02877 =
         0.02273    0.00172    0.00142   -0.00086
C1    3    0.712663    0.859275    0.558624    11.00000    0.01981    0.02311 =
         0.01909    0.00056   -0.00408   -0.00155
C2    3    0.626394    0.894857    0.647303    11.00000    0.02056    0.02432 =
         0.01863    0.00053   -0.00387   -0.00142
C3    3    0.599326    1.004980    0.668907    11.00000    0.02456    0.02623 =
         0.02406   -0.00474   -0.00199   -0.00010
AFIX  43
H3    4    0.540999    1.026533    0.730250    11.00000   -1.20000
AFIX   0
C4    3    0.658523    1.083737    0.599751    11.00000    0.02922    0.02053 =
         0.03472   -0.00366   -0.00614    0.00046
AFIX  43
H4    4    0.641777    1.160008    0.613563    11.00000   -1.20000
AFIX   0
C5    3    0.742442    1.050530    0.510166    11.00000    0.02844    0.02537 =
         0.02847    0.00562   -0.00469   -0.00230
AFIX  43
H5    4    0.781754    1.104453    0.462335    11.00000   -1.20000
AFIX   0
C6    3    0.769482    0.939405    0.489775    11.00000    0.02289    0.02457 =
         0.02043    0.00006    0.00029   -0.00017
AFIX  43
H6    4    0.827320    0.917958    0.428233    11.00000   -1.20000
AFIX   0
H1N   4    0.607342    0.733658    0.426998    11.00000    0.03038
C7    3    0.763879    0.740337    0.543081    11.00000    0.02046    0.02378 =
         0.01641    0.00154    0.00300   -0.00237
C8    3    0.690918    0.577059    0.438172    11.00000    0.01954    0.02262 =
         0.02213   -0.00125    0.00263   -0.00038
C9    3    0.627595    0.538871    0.342942    11.00000    0.02103    0.02549 =
         0.02038   -0.00036    0.00286    0.00271
C10   3    0.611376    0.427444    0.320929    11.00000    0.02947    0.02878 =
         0.02437   -0.00520    0.00190   -0.00170
AFIX  43
H10   4    0.563277    0.404159    0.257005    11.00000   -1.20000
AFIX   0
C11   3    0.665683    0.350464    0.392648    11.00000    0.03537    0.01862 =
         0.03408   -0.00520    0.00240    0.00059
AFIX  43
H11   4    0.657395    0.273792    0.378047    11.00000   -1.20000
AFIX   0
C12   3    0.732505    0.386453    0.486300    11.00000    0.03264    0.02430 =
         0.03005    0.00321   -0.00167    0.00133
AFIX  43
H12   4    0.771128    0.333817    0.535568    11.00000   -1.20000
AFIX   0
C13   3    0.743706    0.497739    0.508965    11.00000    0.02872    0.02485 =
         0.02254   -0.00041   -0.00216    0.00096
AFIX  43
H13   4    0.788236    0.520340    0.574024    11.00000   -1.20000
AFIX   0
HKLF 4
REM  rodolfo_2nitro in P 21 21 21
REM R1 =  0.0335 for    2259 Fo > 4sig(Fo)  and  0.0355 for all    2367 data
REM    195 parameters refined using      0 restraints
END
WGHT      0.0496      0.2128
REM Highest difference peak  0.203,  deepest hole -0.223,  1-sigma level  0.051
Q1    1   0.5945  0.5566  0.3997  11.00000  0.05    0.20
Q2    1   0.6126  0.8669  0.5892  11.00000  0.05    0.17
Q3    1   0.4403  0.6611  0.4628  11.00000  0.05    0.16
Q4    1   0.9658  0.8912  0.5033  11.00000  0.05    0.16
Q5    1   0.6997  0.8764  0.6141  11.00000  0.05    0.15
;
_shelx_res_checksum     53665
data_global
_journal_date_recd_electronic     2015-04-29
_journal_date_accepted     2015-05-05
_journal_name_full     'Acta Crystallographica, Section E'
_journal_year     2015
_journal_volume     71
_journal_issue      6
_journal_page_first     o389
_journal_page_last     o390
_journal_paper_category     HO
_journal_paper_doi     10.1107/S2056989015008695
_journal_coeditor_code     HB7415
_publ_contact_author_name     'Dr. Rodolfo Moreno-Fuquen'
_publ_contact_author_address
;
Departamento de Qu\'imica. Facultad de Ciencias,
Universidad del Valle, Apartado 25360, Santiago de Cali,
Colombia
;
_publ_contact_author_email     'rodimo26@yahoo.es'
_publ_contact_author_fax     '57 23 392440'
_publ_contact_author_phone     '57 23 393248'
_publ_section_title
;
Crystal structure of 2-nitro-<i>N</i>-(2-nitrophenyl)benzamide
;
loop_
    _publ_author_name
    _publ_author_address
    'Moreno-Fuquen, Rodolfo'
;    Departamento de Qu\'imica -- Facultad de Ciencias Naturales y Exactas,
     Universidad del Valle
     Apartado 25360, Santiago de Cali,
     Colombia
;
    'Azc\'arate, Alexis'
;    Departamento de Qu\'imica -- Facultad de Ciencias Naturales y Exactas,
     Universidad del Valle
     Apartado 25360, Santiago de Cali,
     Colombia
;
    'Kennedy, Alan R.'
;    WestCHEM, Department of Pure and Applied Chemistry,
     University of Strathclyde,
     295 Cathedral Street, Glasgow G1 1XL,
     Scotland
;
_exptl_special_details
;
The IR spectrum was recorded on a FT---IR SHIMADZU IR-Affinity-1
spectrophotometer. IR (KBr), cm^-1^, 3370 and 3284 (amide N-H); 3093
(aromatic C-H); 1689 (amide, C=O); 1526 and 1350 (-NO~2~)
;
_iucr_refine_instructions_details
;
    shelx.res created by SHELXL-2014/7
TITL rodolfo_2nitro in P 21 21 21
CELL  1.54180   7.7564  12.1142  12.9355   90.000   90.000   90.000
ZERR     4.00   0.0002   0.0004   0.0004    0.000    0.000    0.000
LATT  -1
SYMM  1/2 - X, - Y, 1/2 + Z
SYMM  1/2 + X, 1/2 - Y, - Z
SYMM  - X, 1/2 + Y, 1/2 - Z
SFAC  O    N    C    H
UNIT  20 12 52 36
MERG   2
TWIN
shel .5 6.6
MPLA  C1 C2 C3 C4 C5 C6
MPLA  C1 C7 O1 N1 C8
MPLA  C8 C9 C10 C11 C12 C13
EQIV $1 x-1/2,-y+3/2,-z+1
EQIV $2 -x+3/2,-y+2,+z-1/2
EQIV $3 -x+3/2,-y+1,+z-1/2
HTAB  N1 O1_$1
HTAB C5 O5_$2
HTAB  C10 O1_$3
FMAP   2
PLAN    5
ACTA   140.00
BOND   $H
CONF
L.S.   4
TEMP  -150.00
WGHT    0.049600    0.212800
BASF   0.42864
FVAR       5.41124
O1    1    0.875735    0.698911    0.597548    11.00000    0.02355    0.02393 =
         0.02309    0.00210   -0.00273   -0.00092
O2    1    0.649521    0.705308    0.254410    11.00000    0.03791    0.02916 =
         0.02424    0.00276    0.00010   -0.00382
O3    1    0.463766    0.585726    0.200093    11.00000    0.04079    0.04012 =
         0.02783   -0.00066   -0.01323   -0.00361
O4    1    0.532385    0.718711    0.687750    11.00000    0.03457    0.02253 =
         0.03207   -0.00028    0.00508   -0.00459
O5    1    0.524906    0.842337    0.808561    11.00000    0.04166    0.04210 =
         0.02054   -0.00240    0.00533   -0.00404
N1    2    0.685176    0.690183    0.462800    11.00000    0.02508    0.02065 =
         0.01875    0.00001   -0.00200    0.00314
N2    2    0.575405    0.615850    0.260363    11.00000    0.02577    0.02886 =
         0.01734   -0.00166    0.00122    0.00205
N3    2    0.557189    0.812373    0.719987    11.00000    0.02284    0.02877 =
         0.02273    0.00172    0.00142   -0.00086
C1    3    0.712663    0.859275    0.558624    11.00000    0.01981    0.02311 =
         0.01909    0.00056   -0.00408   -0.00155
C2    3    0.626394    0.894857    0.647303    11.00000    0.02056    0.02432 =
         0.01863    0.00053   -0.00387   -0.00142
C3    3    0.599326    1.004980    0.668907    11.00000    0.02456    0.02623 =
         0.02406   -0.00474   -0.00199   -0.00010
AFIX  43
H3    4    0.540999    1.026533    0.730250    11.00000   -1.20000
AFIX   0
C4    3    0.658523    1.083737    0.599751    11.00000    0.02922    0.02053 =
         0.03472   -0.00366   -0.00614    0.00046
AFIX  43
H4    4    0.641777    1.160008    0.613563    11.00000   -1.20000
AFIX   0
C5    3    0.742442    1.050530    0.510166    11.00000    0.02844    0.02537 =
         0.02847    0.00562   -0.00469   -0.00230
AFIX  43
H5    4    0.781754    1.104453    0.462335    11.00000   -1.20000
AFIX   0
C6    3    0.769482    0.939405    0.489775    11.00000    0.02289    0.02457 =
         0.02043    0.00006    0.00029   -0.00017
AFIX  43
H6    4    0.827320    0.917958    0.428233    11.00000   -1.20000
AFIX   0
H1N   4    0.607342    0.733658    0.426998    11.00000    0.03038
C7    3    0.763879    0.740337    0.543081    11.00000    0.02046    0.02378 =
         0.01641    0.00154    0.00300   -0.00237
C8    3    0.690918    0.577059    0.438172    11.00000    0.01954    0.02262 =
         0.02213   -0.00125    0.00263   -0.00038
C9    3    0.627595    0.538871    0.342942    11.00000    0.02103    0.02549 =
         0.02038   -0.00036    0.00286    0.00271
C10   3    0.611376    0.427444    0.320929    11.00000    0.02947    0.02878 =
         0.02437   -0.00520    0.00190   -0.00170
AFIX  43
H10   4    0.563277    0.404159    0.257005    11.00000   -1.20000
AFIX   0
C11   3    0.665683    0.350464    0.392648    11.00000    0.03537    0.01862 =
         0.03408   -0.00520    0.00240    0.00059
AFIX  43
H11   4    0.657395    0.273792    0.378047    11.00000   -1.20000
AFIX   0
C12   3    0.732505    0.386453    0.486300    11.00000    0.03264    0.02430 =
         0.03005    0.00321   -0.00167    0.00133
AFIX  43
H12   4    0.771128    0.333817    0.535568    11.00000   -1.20000
AFIX   0
C13   3    0.743706    0.497739    0.508965    11.00000    0.02872    0.02485 =
         0.02254   -0.00041   -0.00216    0.00096
AFIX  43
H13   4    0.788236    0.520340    0.574024    11.00000   -1.20000
AFIX   0
HKLF 4
REM  rodolfo_2nitro in P 21 21 21
REM R1 =  0.0335 for    2259 Fo > 4sig(Fo)  and  0.0355 for all    2367 data
REM    195 parameters refined using      0 restraints
END
WGHT      0.0496      0.2128
REM Highest difference peak  0.203,  deepest hole -0.223,  1-sigma level  0.051
Q1    1   0.5945  0.5566  0.3997  11.00000  0.05    0.20
Q2    1   0.6126  0.8669  0.5892  11.00000  0.05    0.17
Q3    1   0.4403  0.6611  0.4628  11.00000  0.05    0.16
Q4    1   0.9658  0.8912  0.5033  11.00000  0.05    0.16
Q5    1   0.6997  0.8764  0.6141  11.00000  0.05    0.15
;
