# Supplementary material for: Crystal structure of 2-nitro-N-(2-nitro­phen­yl)benzamide
Source: Acta Crystallogr E Crystallogr Commun. 2015 May 9;71(Pt 6):o389–90. doi: 10.1107/S2056989015008695 (PMC4459296; doi:10.1107/S2056989015008695)
Supplement: Supplementary file 2 [file e-71-0o389-Isup2.hkl]

#
# h,k,l, Fc-squared, Fo-squared, sigma(Fo-squared), status flag
#
data_I
_shelx_title ' rodolfo_2nitro in P 21 21 21'
_shelx_refln_list_code          4
_shelx_F_calc_maximum      200.00
_exptl_crystal_F_000       592.00
_reflns_d_resolution_high  0.8065

loop_
 _space_group_symop_operation_xyz
 'x, y, z'
 '-x+1/2, -y, z+1/2'
 'x+1/2, -y+1/2, -z'
 '-x, y+1/2, -z+1/2'

_cell_length_a     7.7564
_cell_length_b    12.1142
_cell_length_c    12.9355
_cell_angle_alpha  90.000
_cell_angle_beta   90.000
_cell_angle_gamma  90.000

_shelx_F_squared_multiplier     1.000

loop_
 _refln_index_h
 _refln_index_k
 _refln_index_l
 _refln_F_squared_calc
 _refln_F_squared_meas
 _refln_F_squared_sigma
 _refln_observed_status
   2   0   0       2905.77       2784.64        39.96 o
   4   0   0         17.26         14.91         1.84 o
   6   0   0         81.28         86.78         6.70 o
   8   0   0        190.50        175.88         9.00 o
   1   1   0        428.86        420.96         5.51 o
   2   1   0       1335.19       1242.34         9.69 o
   3   1   0         14.64         15.72         1.13 o
   4   1   0        320.17        283.73         9.00 o
   5   1   0        451.61        451.38        25.58 o
   6   1   0        532.40        505.35        12.04 o
   7   1   0         17.16         14.44         1.37 o
   8   1   0         72.13         73.96         4.09 o
   9   1   0         28.25         26.74         2.49 o
   0   2   0          2.06         14.70         8.07 o
   1   2   0          3.81          2.53         0.42 o
   2   2   0       1369.76       1324.82        16.56 o
   3   2   0         22.19         14.57         1.09 o
   4   2   0         15.06         12.70         2.23 o
   5   2   0        102.85         93.03         4.54 o
   6   2   0        448.79        438.79        11.09 o
   7   2   0         13.39         12.07         1.37 o
   8   2   0         93.65         79.95         3.36 o
   9   2   0        137.08        154.44         6.85 o
   1   3   0       2347.06       2301.36        18.84 o
   2   3   0        412.19        378.79        14.70 o
   3   3   0         49.17         50.68         2.20 o
   4   3   0         59.00         55.34         4.02 o
   5   3   0        416.20        415.50        14.56 o
   6   3   0        280.27        274.09         8.57 o
   7   3   0          5.83          6.34         1.51 o
   8   3   0        137.79        157.24         5.90 o
   9   3   0         10.31          7.03         1.60 o
   0   4   0        612.08        660.42         8.35 o
   1   4   0       2332.23       2299.35        19.13 o
   2   4   0        129.29        112.02         2.55 o
   3   4   0         19.20         11.72         1.46 o
   4   4   0          0.84          2.02         0.82 o
   5   4   0         48.45         49.84         3.67 o
   6   4   0        127.73        112.74         4.47 o
   7   4   0         47.58         46.25         3.50 o
   8   4   0        174.20        176.49         6.09 o
   9   4   0          1.17          0.87         0.68 o
   1   5   0       3178.50       3370.38        22.03 o
   2   5   0        198.66        210.45         4.52 o
   3   5   0         64.19         66.65         2.59 o
   4   5   0         80.45         74.15         4.39 o
   5   5   0        500.28        502.75        15.55 o
   6   5   0        324.24        308.33         7.42 o
   7   5   0         23.48         25.03         2.57 o
   8   5   0        117.28        116.40         4.65 o
   0   6   0        176.58        211.82         8.86 o
   1   6   0        498.55        598.61         9.00 o
   2   6   0         56.93         60.09         5.33 o
   3   6   0        658.17        771.75        13.05 o
   4   6   0         18.93         12.72         2.99 o
   5   6   0        820.39        779.98        15.15 o
   6   6   0          2.98          2.53         1.22 o
   7   6   0         25.91         27.58         3.36 o
   8   6   0         21.28         22.45         1.90 o
   1   7   0        220.37        250.10        11.67 o
   2   7   0         29.54         32.55         4.44 o
   3   7   0        723.06        775.80        23.19 o
   4   7   0         20.64         19.24         3.78 o
   5   7   0        213.52        197.52         7.74 o
   6   7   0        172.40        166.00         9.57 o
   7   7   0          7.12          5.65         1.98 o
   8   7   0         52.59         54.31         4.04 o
   0   8   0        618.87        648.75        19.51 o
   1   8   0        916.00        893.85        24.37 o
   2   8   0          8.32          5.83         2.41 o
   3   8   0        133.63        138.41         9.73 o
   4   8   0        174.00        167.61         5.74 o
   5   8   0        684.38        666.32        12.47 o
   6   8   0        244.84        235.65        11.06 o
   7   8   0          2.61          2.20         1.42 o
   8   8   0         22.52         24.52         2.39 o
   1   9   0        484.57        483.70        18.22 o
   2   9   0          6.94          4.68         2.56 o
   3   9   0        266.12        246.42         7.75 o
   4   9   0        139.92        120.87         5.53 o
   5   9   0       1121.47       1146.65        39.33 o
   6   9   0        121.61        131.34         7.50 o
   7   9   0          2.81          2.30         1.09 o
   0  10   0        632.00        630.52        19.55 o
   1  10   0        207.88        200.94         8.58 o
   2  10   0        133.41        127.24         6.89 o
   3  10   0        373.67        377.29         9.85 o
   4  10   0        400.41        382.58        12.06 o
   5  10   0        463.13        450.94        17.74 o
   6  10   0          0.03         -1.17         1.17 o
   7  10   0         22.31         26.52         2.51 o
   1  11   0         15.02          6.58         4.10 o
   2  11   0        372.39        370.10         9.12 o
   3  11   0        864.65        839.14        17.17 o
   4  11   0          0.04          1.41         2.20 o
   5  11   0         11.19          5.74         2.37 o
   6  11   0          4.17          3.28         1.32 o
   0  12   0          0.24         -2.01         2.84 o
   1  12   0          0.00         -0.47         2.62 o
   2  12   0          0.01          0.18         1.51 o
   3  12   0         49.53         43.76         2.92 o
   4  12   0         32.92         36.81         2.99 o
   5  12   0         11.38         10.95         1.40 o
   1  13   0         19.88         24.15         4.36 o
   2  13   0          1.88          1.86         2.06 o
   3  13   0         79.93         86.90         4.51 o
   4  13   0          0.00          0.58         0.86 o
   0  14   0        156.22        196.25        10.14 o
   1  14   0          8.91          6.79         1.54 o
   2  14   0          5.94          9.80         2.24 o
   3  14   0         16.09         14.08         2.51 o
   2   0   1       6977.84       6699.83        62.49 o
   3   0   1       3747.54       3728.39        39.49 o
   4   0   1        736.74        767.33        13.41 o
   5   0   1        221.03        238.24         6.95 o
   6   0   1        133.67        118.58         5.51 o
   7   0   1         29.88         25.64         1.92 o
   8   0   1          4.74          4.55         1.24 o
   9   0   1          0.18          0.43         0.68 o
  -9   1   1         82.77         91.54         4.83 o
  -8   1   1         31.92         26.92         2.51 o
  -7   1   1         77.09         64.59         2.89 o
  -6   1   1        238.56        232.76         7.82 o
  -5   1   1       1151.89       1206.90        22.91 o
  -4   1   1         27.85         25.58         1.89 o
  -3   1   1       1087.16       1107.84        13.31 o
  -2   1   1      11062.46      10218.39        75.55 o
  -1   1   1        293.27        299.72         6.45 o
   1   1   1        293.36        291.80         4.64 o
   2   1   1      11063.71      10226.52        65.93 o
   3   1   1       1086.43       1139.49        11.01 o
   4   1   1         27.85         28.00         2.01 o
   5   1   1       1152.64       1172.33        50.27 o
   6   1   1        238.69        234.48        11.86 o
   7   1   1         76.93         64.15         2.92 o
   8   1   1         31.97         27.11         2.53 o
   9   1   1         82.85         92.40         5.50 o
  -9   2   1          8.91          9.43         1.96 o
  -8   2   1         62.57         60.33         3.60 o
  -7   2   1        170.19        156.56         5.13 o
  -6   2   1        185.48        176.95         6.75 o
  -5   2   1        178.27        182.91         6.50 o
  -4   2   1        179.84        180.42         5.77 o
  -3   2   1       3524.72       3534.26        34.34 o
  -2   2   1       2581.70       2455.12        31.83 o
  -1   2   1       1096.73       1126.89        17.61 o
   0   2   1       6107.67       5871.80        53.17 o
   1   2   1       1097.90       1027.73        15.53 o
   2   2   1       2582.30       2501.41        18.56 o
   3   2   1       3523.90       3488.53        41.64 o
   4   2   1        179.90        184.03         5.35 o
   5   2   1        178.57        165.75         8.68 o
   6   2   1        185.24        177.59         6.77 o
   7   2   1        170.44        167.45         4.63 o
   8   2   1         62.65         61.12         2.93 o
   9   2   1          8.86          6.60         1.67 o
  -9   3   1         84.35         98.87         5.18 o
  -8   3   1        102.77         96.65         4.65 o
  -7   3   1          4.69          0.75         1.15 o
  -6   3   1         79.73         78.51         4.69 o
  -4   3   1        119.48        136.01         3.50 o
  -3   3   1         56.38         53.80         2.28 o
  -2   3   1       1706.25       1564.44        24.50 o
  -1   3   1         51.03         46.77         1.31 o
   0   3   1       3433.23       3399.63        26.37 o
   1   3   1         50.96         44.20         1.73 o
   2   3   1       1705.24       1678.86        13.72 o
   3   3   1         56.44         54.44         2.02 o
   4   3   1        119.53        128.30         5.06 o
   5   3   1        236.26        226.15         7.48 o
   6   3   1         79.68         72.96         3.48 o
   7   3   1          4.70          2.17         1.11 o
   8   3   1        102.85         99.38         4.60 o
   9   3   1         84.40         92.54         4.95 o
  -9   4   1         28.62         28.32         2.56 o
  -8   4   1         36.73         32.79         2.73 o
  -7   4   1        205.55        193.11         7.27 o
  -6   4   1         28.72         25.00         2.37 o
  -5   4   1         31.84         29.68         2.65 o
  -4   4   1        514.92        532.27        15.91 o
  -3   4   1        679.97        713.03        12.31 o
  -2   4   1        498.43        542.11         9.32 o
  -1   4   1        507.82        462.74         5.65 o
   0   4   1        113.06        105.30         2.43 o
   1   4   1        508.51        468.35         4.59 o
   2   4   1        497.84        553.89         8.17 o
   3   4   1        680.04        683.54         8.34 o
   4   4   1        515.26        532.04         8.66 o
   5   4   1         31.93         30.52         2.64 o
   6   4   1         28.81         25.45         2.08 o
   7   4   1        205.39        199.17         7.15 o
   8   4   1         36.73         37.29         3.01 o
   9   4   1         28.60         26.35         1.74 o
  -8   5   1         19.63         20.21         2.02 o
  -7   5   1         50.91         46.45         3.48 o
  -6   5   1          5.28          4.11         0.97 o
  -5   5   1        204.40        190.73         6.42 o
  -4   5   1         55.90         53.07         5.54 o
  -3   5   1         25.75         24.62         3.32 o
  -2   5   1        381.67        372.65         5.93 o
  -1   5   1        301.78        334.99        14.20 o
   0   5   1        580.84        603.11         7.55 o
   1   5   1        301.88        344.46         5.57 o
   2   5   1        380.96        368.93         7.41 o
   3   5   1         25.73         23.85         1.44 o
   4   5   1         55.79         56.53         2.71 o
   5   5   1        204.10        196.15         6.48 o
   6   5   1          5.26          3.62         1.23 o
   7   5   1         50.86         50.66         4.59 o
   8   5   1         19.68         23.20         2.12 o
  -8   6   1         72.27         76.20         6.92 o
  -7   6   1        143.29        149.20         5.88 o
  -6   6   1        130.02        120.73         8.40 o
  -5   6   1         24.08         20.29         2.40 o
  -4   6   1        163.54        152.48         9.53 o
  -3   6   1        655.19        666.25        20.11 o
  -2   6   1        565.83        563.18        17.32 o
  -1   6   1       4093.54       4652.40        78.46 o
   0   6   1        326.51        356.03        10.75 o
   1   6   1       4094.71       4711.73        39.05 o
   2   6   1        565.92        578.76         9.47 o
   3   6   1        654.51        641.79        13.81 o
   4   6   1        163.56        165.82         8.20 o
   5   6   1         23.96         22.17         2.18 o
   6   6   1        130.14        121.60         6.80 o
   7   6   1        143.30        153.20         8.00 o
   8   6   1         72.31         78.86         3.41 o
  -8   7   1         12.19         11.42         2.15 o
  -7   7   1        149.83        147.84         8.41 o
  -6   7   1        341.81        331.75        14.04 o
  -5   7   1        176.70        169.82         5.18 o
  -4   7   1        497.91        485.88        18.60 o
  -3   7   1         87.38         89.23         7.62 o
  -2   7   1         91.58         93.63         7.32 o
  -1   7   1         52.51         71.56         4.26 o
   0   7   1        122.68        120.14         5.14 o
   1   7   1         52.66         70.29         8.22 o
   2   7   1         91.55         91.81         4.84 o
   3   7   1         87.56         86.55         7.23 o
   4   7   1        497.82        513.15        18.94 o
   5   7   1        176.75        164.37         9.11 o
   6   7   1        342.16        329.48        13.44 o
   7   7   1        149.61        155.58         8.60 o
   8   7   1         12.12         11.97         1.97 o
  -8   8   1         66.69         71.08         3.90 o
  -7   8   1        213.76        246.09        10.11 o
  -6   8   1         23.36         20.77         3.47 o
  -5   8   1         20.19         22.09         2.69 o
  -4   8   1        100.96         88.89         3.35 o
  -3   8   1        328.36        345.16        15.66 o
  -2   8   1         93.40         76.87         7.09 o
  -1   8   1        264.30        257.84        12.45 o
   0   8   1         19.97         16.79         2.25 o
   1   8   1        264.24        223.42        11.19 o
   2   8   1         93.38         81.53         6.95 o
   3   8   1        327.96        324.74        14.74 o
   4   8   1        101.04         91.74         3.77 o
   5   8   1         20.23         26.35         3.72 o
   6   8   1         23.36         17.49         2.72 o
   7   8   1        213.38        235.66         9.70 o
   8   8   1         66.63         76.16         4.01 o
  -7   9   1         69.87         75.58         4.73 o
  -6   9   1        150.54        166.97         8.58 o
  -5   9   1        128.63        130.89         6.26 o
  -4   9   1         39.60         34.58         3.05 o
  -3   9   1        733.68        709.25        16.52 o
  -2   9   1         34.93         39.77         5.56 o
  -1   9   1         86.08         78.81         7.25 o
   0   9   1        155.42        148.77         8.74 o
   1   9   1         86.10         73.65         6.87 o
   2   9   1         34.90         28.59         4.66 o
   3   9   1        733.63        683.44        13.25 o
   4   9   1         39.47         35.45         3.02 o
   5   9   1        128.52        121.86         5.82 o
   6   9   1        150.75        154.22        10.66 o
   7   9   1         69.90         73.84         4.60 o
  -7  10   1         68.63         69.98         3.83 o
  -6  10   1         79.93         83.39         5.18 o
  -5  10   1         85.18         71.56         6.96 o
  -4  10   1        357.38        345.56        23.72 o
  -3  10   1         54.05         44.84         5.31 o
  -2  10   1        154.59        145.87         5.00 o
  -1  10   1         91.82         99.06         4.55 o
   0  10   1         19.16         17.19         2.71 o
   1  10   1         92.25         83.29         5.50 o
   2  10   1        154.44        143.54        10.74 o
   3  10   1         54.20         50.32         4.36 o
   4  10   1        357.40        366.46        11.67 o
   5  10   1         85.21         84.54         7.75 o
   6  10   1         79.92         81.51         3.73 o
  -6  11   1         90.60         91.47         4.96 o
  -5  11   1        119.54        138.79         7.54 o
  -4  11   1        347.68        356.91        10.97 o
  -3  11   1         44.91         49.11         3.35 o
  -2  11   1        250.75        233.43        10.17 o
  -1  11   1        137.92        105.40         6.33 o
   0  11   1         45.03         46.73         4.25 o
   1  11   1        137.94        115.33         6.58 o
   2  11   1        250.80        230.46        21.32 o
   3  11   1         44.83         47.64         4.32 o
   4  11   1        347.65        344.42        10.78 o
   5  11   1        119.60        133.01         8.00 o
   6  11   1         90.66         76.00        14.46 o
  -5  12   1        123.31        132.61         6.26 o
  -4  12   1         19.70         18.62         2.23 o
  -3  12   1        118.54        117.62         5.69 o
  -2  12   1         73.58         65.72         4.40 o
  -1  12   1         82.31         69.00         7.43 o
   0  12   1        274.26        247.57        13.04 o
   1  12   1         82.24         72.95         7.37 o
   2  12   1         73.64         59.50         4.79 o
   3  12   1        118.49        113.59         4.47 o
   4  12   1         19.67         13.15         1.93 o
   5  12   1        123.28        115.09        11.80 o
  -4  13   1         60.89         58.42         3.12 o
  -3  13   1          2.68          3.81         2.11 o
  -2  13   1         28.57         28.74         2.67 o
  -1  13   1          8.50          6.35         2.69 o
   0  13   1         33.23         31.65         4.79 o
   1  13   1          8.52         10.18         1.84 o
   2  13   1         28.52         29.86         3.41 o
   3  13   1          2.68         -1.48         1.91 o
   4  13   1         60.93         56.56         4.67 o
  -3  14   1         38.35         52.15         4.48 o
  -2  14   1         13.97         18.67         2.27 o
  -1  14   1          1.78          1.92         2.53 o
   0  14   1         49.51         64.11         4.07 o
   1  14   1          1.81          1.43         1.31 o
   2  14   1         14.03         19.15         3.19 o
   3  14   1         38.29         49.52         4.17 o
   0   0   2          0.07          5.89         2.58 o
   1   0   2        191.75        196.21         3.56 o
   2   0   2      40001.20      33231.39       294.11 o
   3   0   2         66.58         66.86         2.17 o
   4   0   2       2249.15       2379.72        24.20 o
   5   0   2          5.99          5.96         1.28 o
   6   0   2        145.96        146.28         8.49 o
   7   0   2        218.10        205.64         7.91 o
   8   0   2         82.10         82.79         4.30 o
   9   0   2         28.51         29.88         2.12 o
  -9   1   2          5.76          6.27         1.11 o
  -8   1   2         30.63         26.24         2.68 o
  -7   1   2        125.87        120.28         4.47 o
  -6   1   2          4.57          3.13         1.92 o
  -5   1   2         89.83         81.06         4.38 o
  -4   1   2       2299.92       2375.92        24.07 o
  -3   1   2        392.39        382.82         5.28 o
  -2   1   2       3433.04       3429.13        21.48 o
  -1   1   2         30.95         28.98         2.33 o
   0   1   2       7509.77       6616.57        67.79 o
   1   1   2         30.95         26.19         1.42 o
   2   1   2       3433.50       3419.93        24.42 o
   3   1   2        392.57        383.61         5.69 o
   4   1   2       2300.90       2368.91        20.79 o
   5   1   2         89.78         83.95         6.90 o
   6   1   2          4.55          3.05         1.25 o
   7   1   2        126.00        122.70         4.55 o
   8   1   2         30.50         28.19         2.64 o
   9   1   2          5.73          7.94         1.36 o
  -9   2   2         49.90         49.20         6.12 o
  -8   2   2         56.76         57.29         3.49 o
  -7   2   2         14.65         14.56         2.31 o
  -6   2   2          0.86          1.66         3.19 o
  -5   2   2        108.04        111.65         4.28 o
  -4   2   2        779.05        831.53        11.63 o
  -3   2   2        166.14        186.36         3.80 o
  -2   2   2        499.11        515.14         8.28 o
  -1   2   2        390.24        408.66         9.19 o
   0   2   2       1635.59       1642.83        13.53 o
   1   2   2        390.62        390.28         5.84 o
   2   2   2        500.01        533.39         5.33 o
   3   2   2        165.88        178.59         3.32 o
   4   2   2        779.19        797.92         8.87 o
   5   2   2        107.94        105.34         5.70 o
   6   2   2          0.84          0.53         1.02 o
   7   2   2         14.64         13.31         1.59 o
   8   2   2         56.75         57.96         2.84 o
   9   2   2         49.82         52.19         3.88 o
  -9   3   2         90.21         88.61         4.88 o
  -8   3   2        207.96        203.89         6.82 o
  -7   3   2         19.54         20.98         3.84 o
  -6   3   2         50.88         48.91         5.54 o
  -5   3   2        141.86        148.55         6.50 o
  -4   3   2        184.19        200.59         5.63 o
  -3   3   2         99.06         88.76         2.67 o
  -2   3   2       1946.20       2015.91        18.79 o
  -1   3   2        149.66        149.16         3.20 o
   0   3   2        384.02        435.53        10.89 o
   1   3   2        149.76        152.31         3.69 o
   2   3   2       1947.22       2035.85        17.30 o
   3   3   2         99.16         89.13         2.60 o
   4   3   2        184.11        194.25         4.47 o
   5   3   2        142.03        125.08         5.19 o
   6   3   2         50.77         46.42         2.79 o
   7   3   2         19.58         21.34         2.44 o
   8   3   2        208.19        202.69         9.54 o
   9   3   2         90.27         92.10         4.81 o
  -9   4   2         81.51         88.01         4.38 o
  -8   4   2         61.07         62.89         3.66 o
  -7   4   2         34.81         30.12         2.95 o
  -6   4   2        328.10        316.48         9.98 o
  -4   4   2        194.85        212.16         7.10 o
  -3   4   2       1500.96       1540.77        17.86 o
  -2   4   2        254.99        248.06         3.90 o
  -1   4   2        277.93        256.59         4.54 o
   0   4   2        183.17        154.55         3.96 o
   1   4   2        277.90        261.09         5.83 o
   2   4   2        255.17        258.09         5.67 o
   3   4   2       1501.81       1545.10        14.31 o
   4   4   2        194.50        207.04         4.60 o
   5   4   2        284.53        285.29         7.97 o
   6   4   2        328.70        327.96        10.33 o
   7   4   2         34.85         37.67         3.00 o
   8   4   2         60.92         61.24         6.66 o
   9   4   2         81.31         90.42         4.35 o
  -8   5   2        110.01        111.42         4.56 o
  -7   5   2         79.23         78.13         6.45 o
  -6   5   2         30.78         23.59         6.03 o
  -4   5   2        668.16        693.64        20.39 o
  -3   5   2       1356.92       1490.41        21.86 o
  -2   5   2        120.11        121.19         5.19 o
  -1   5   2        556.75        593.03         8.19 o
   0   5   2       1298.89       1417.38        14.26 o
   1   5   2        555.65        580.14         8.03 o
   2   5   2        120.22        128.73         3.33 o
   3   5   2       1356.46       1439.75        20.34 o
   4   5   2        667.79        675.26        15.92 o
   5   5   2        136.81        130.30         5.24 o
   6   5   2         30.69         26.85         1.91 o
   7   5   2         79.26         80.22         4.28 o
   8   5   2        110.18        121.60         4.60 o
  -8   6   2          5.03          6.50         1.14 o
  -7   6   2        569.37        568.30        12.22 o
  -6   6   2         65.89         57.63         4.28 o
  -5   6   2        117.84        105.15         5.92 o
  -4   6   2        155.73        159.44         9.84 o
  -3   6   2         92.15         92.26         7.13 o
  -2   6   2        338.48        348.87         9.08 o
  -1   6   2         22.74         24.72         2.23 o
   0   6   2         18.60         22.55         1.98 o
   1   6   2         22.63         27.40         1.71 o
   2   6   2        338.33        345.06         8.38 o
   3   6   2         92.30         99.85         4.53 o
   4   6   2        155.63        160.71         6.03 o
   5   6   2        117.82        110.51         9.40 o
   6   6   2         65.99         60.21         4.16 o
   7   6   2        569.40        597.87        11.96 o
   8   6   2          5.01          3.32         0.87 o
  -8   7   2         44.77         46.98         3.69 o
  -7   7   2        168.70        163.62         8.84 o
  -6   7   2         16.89         14.82         2.25 o
  -5   7   2         54.38         51.46         3.43 o
  -4   7   2         68.91         69.67         6.96 o
  -3   7   2         50.03         43.25         5.56 o
  -2   7   2         54.63         50.52         5.57 o
  -1   7   2        908.74       1023.94        17.13 o
   0   7   2        249.65        229.40        10.31 o
   1   7   2        909.23       1078.46        22.49 o
   2   7   2         54.59         59.67         3.52 o
   3   7   2         50.07         53.29         3.15 o
   4   7   2         68.81         68.64         4.30 o
   5   7   2         54.31         49.44         4.82 o
   6   7   2         16.90         15.09         2.30 o
   7   7   2        168.39        179.86         8.91 o
   8   7   2         44.80         48.28         3.68 o
  -8   8   2         24.50         25.84         2.30 o
  -7   8   2         10.15          9.95         2.26 o
  -6   8   2         12.60         11.20         2.55 o
  -5   8   2         21.83         18.55         2.09 o
  -4   8   2         67.06         67.20         3.43 o
  -3   8   2        320.20        330.83        15.54 o
  -2   8   2         72.84         64.45         6.62 o
  -1   8   2        625.40        650.93        21.05 o
   0   8   2         19.76         18.44         1.86 o
   1   8   2        626.71        580.90        18.74 o
   2   8   2         72.77         69.67         4.45 o
   3   8   2        320.43        297.09        14.01 o
   4   8   2         67.08         61.11         4.80 o
   5   8   2         21.82         20.87         3.23 o
   6   8   2         12.63         11.33         2.36 o
   7   8   2         10.07          7.95         1.90 o
   8   8   2         24.51         26.49         2.27 o
  -7   9   2        438.75        489.56        11.32 o
  -6   9   2         39.37         35.81         4.03 o
  -5   9   2        170.14        170.64        16.97 o
  -4   9   2         17.35         16.88         2.23 o
  -3   9   2       1302.65       1321.49        17.21 o
  -2   9   2         12.49          7.09         2.69 o
  -1   9   2        331.93        341.09        15.56 o
   0   9   2         55.07         61.37         4.41 o
   1   9   2        332.14        286.31        13.52 o
   2   9   2         12.56         12.18         3.35 o
   3   9   2       1302.07       1231.52        25.51 o
   4   9   2         17.38         18.68         2.44 o
   5   9   2        170.17        172.84         8.66 o
   6   9   2         39.49         36.68         4.84 o
   7   9   2        439.03        512.98        12.89 o
  -7  10   2         92.50         95.06         4.30 o
  -6  10   2        165.89        175.76         6.99 o
  -5  10   2        196.23        202.44         7.27 o
  -4  10   2         13.63         10.26         2.98 o
  -3  10   2        584.89        560.53        26.43 o
  -2  10   2         26.34         21.67         2.09 o
  -1  10   2        683.95        720.62        14.17 o
   0  10   2        326.66        338.38         7.38 o
   1  10   2        683.93        673.93        17.17 o
   2  10   2         26.28         20.57         2.85 o
   3  10   2        584.54        559.19        14.83 o
   4  10   2         13.58          6.98         1.87 o
   5  10   2        196.23        193.18        10.50 o
   6  10   2        166.01        172.45        10.97 o
  -6  11   2         11.42         13.25         2.04 o
  -5  11   2        204.24        210.55         9.16 o
  -4  11   2         27.47         23.71         2.84 o
  -3  11   2         71.96         64.19         4.56 o
  -2  11   2        241.08        221.15         9.50 o
  -1  11   2        525.26        511.54        13.19 o
   0  11   2         37.23         29.54         3.10 o
   1  11   2        525.18        490.68        19.88 o
   2  11   2        241.01        216.50        12.98 o
   3  11   2         72.24         64.96         7.60 o
   4  11   2         27.56         27.73         3.18 o
   5  11   2        204.12        179.42         9.20 o
   6  11   2         11.40         11.52         1.82 o
  -5  12   2         30.05         35.84         3.30 o
  -4  12   2         25.11         30.35         2.85 o
  -3  12   2          8.08          8.97         3.30 o
  -2  12   2        229.47        229.62        10.77 o
  -1  12   2          0.48          1.22         1.38 o
   0  12   2         30.93         22.86         3.02 o
   1  12   2          0.49          3.16         2.00 o
   2  12   2        229.44        225.72         9.09 o
   3  12   2          8.09          9.06         2.05 o
   4  12   2         25.10         23.13         1.85 o
   5  12   2         30.05         29.56         2.02 o
  -4  13   2        103.78        121.26         5.76 o
  -3  13   2          1.05          2.30         1.08 o
  -2  13   2         66.32         61.34         4.78 o
  -1  13   2         15.79         12.76         1.99 o
   0  13   2          6.97          3.82         1.91 o
   1  13   2         15.79         14.23         2.71 o
   2  13   2         66.22         60.04         4.37 o
   3  13   2          1.04          1.37         1.43 o
   4  13   2        103.78        109.77         5.88 o
  -3  14   2          9.09          7.19         1.96 o
  -2  14   2        129.99        164.93         8.43 o
  -1  14   2          0.14          0.72         1.21 o
   0  14   2          0.01          2.28         1.28 o
   1  14   2          0.14          1.48         1.55 o
   2  14   2        129.98        169.57         8.51 o
   1   0   3        125.91        128.58         2.39 o
   2   0   3       4741.53       4724.45        29.01 o
   3   0   3         15.01         15.50         1.12 o
   4   0   3       1240.49       1317.12        16.26 o
   5   0   3        108.85        115.87         4.58 o
   6   0   3        215.60        221.54         5.66 o
   7   0   3          0.06          1.15         1.41 o
   8   0   3          7.99          5.42         1.35 o
   9   0   3          0.02         -0.45         0.83 o
  -9   1   3         19.92         18.41         1.67 o
  -8   1   3         24.98         24.13         2.36 o
  -7   1   3        397.92        379.24        13.57 o
  -6   1   3         86.84         83.98         3.40 o
  -5   1   3        460.32        458.24        12.70 o
  -4   1   3       1389.95       1386.21        16.71 o
  -3   1   3        103.97        101.59         2.96 o
  -2   1   3       1295.96       1377.39        16.53 o
  -1   1   3       1665.53       1769.65        14.99 o
   0   1   3        257.68        267.18         2.87 o
   1   1   3       1665.91       1671.01        12.66 o
   2   1   3       1296.15       1344.17        11.45 o
   3   1   3        103.78         94.45         2.39 o
   4   1   3       1390.79       1397.13        13.09 o
   5   1   3        459.80        462.08         7.94 o
   6   1   3         86.79         83.94         5.54 o
   7   1   3        398.27        404.06        10.07 o
   8   1   3         24.97         23.88         2.31 o
   9   1   3         19.96         18.59         2.31 o
  -9   2   3         45.64         44.45         3.65 o
  -8   2   3         19.62         18.97         2.12 o
  -7   2   3         31.06         28.63         2.72 o
  -6   2   3        297.80        310.26         7.36 o
  -5   2   3        596.06        676.22        22.13 o
  -4   2   3        221.45        239.45         9.93 o
  -3   2   3         40.93         41.05         2.04 o
  -2   2   3       2566.68       2631.79        28.77 o
  -1   2   3       1928.88       1891.01        16.92 o
   0   2   3       5047.15       4871.56        32.04 o
   1   2   3       1929.15       1867.70        14.17 o
   2   2   3       2568.01       2642.03        24.42 o
   3   2   3         41.23         38.40         1.56 o
   4   2   3        221.23        235.04         4.51 o
   5   2   3        596.05        662.70        11.12 o
   6   2   3        297.86        289.42         6.51 o
   7   2   3         31.01         29.31         2.69 o
   8   2   3         19.59         16.78         1.96 o
   9   2   3         45.61         45.23         3.48 o
  -9   3   3         56.24         61.25         3.97 o
  -8   3   3         84.28         83.79         4.31 o
  -7   3   3         13.74          9.35         2.76 o
  -6   3   3        109.67        116.57         8.45 o
  -5   3   3        337.92        361.63        39.33 o
  -4   3   3        641.43        727.96        12.69 o
  -3   3   3        664.51        686.26        11.48 o
  -2   3   3       2493.11       2596.84        19.94 o
  -1   3   3       1643.98       1741.72        16.34 o
   0   3   3        588.19        586.20         6.71 o
   1   3   3       1644.79       1691.90        15.18 o
   2   3   3       2494.09       2505.40        19.32 o
   3   3   3        663.86        672.10         7.41 o
   4   3   3        640.74        676.41         9.09 o
   5   3   3        337.85        333.64         8.76 o
   6   3   3        109.82        104.99         4.77 o
   7   3   3         13.72         11.96         1.78 o
   8   3   3         84.12         89.64         4.20 o
   9   3   3         56.19         61.10         3.81 o
  -9   4   3         20.19         23.53         2.20 o
  -8   4   3         45.04         42.31         3.01 o
  -7   4   3        108.95         97.20         7.50 o
  -6   4   3        109.79         96.83         7.90 o
  -5   4   3         34.82         42.17         3.67 o
  -4   4   3        645.38        696.92        46.19 o
  -3   4   3         66.43         63.28         2.91 o
  -2   4   3         60.57         66.10         2.09 o
  -1   4   3        902.67        908.10        10.75 o
   0   4   3       1267.73       1256.60        16.88 o
   1   4   3        902.69        862.06         8.27 o
   2   4   3         60.68         68.67         2.50 o
   3   4   3         66.29         66.15         2.34 o
   4   4   3        645.35        657.07        12.66 o
   5   4   3         34.82         39.26         2.53 o
   6   4   3        109.74        105.29         3.61 o
   7   4   3        108.88        106.50         4.97 o
   8   4   3         45.29         44.04         2.86 o
   9   4   3         20.28         24.27         2.19 o
  -8   5   3         61.52         61.70         3.41 o
  -7   5   3         56.25         45.11         3.41 o
  -6   5   3        191.58        188.92         7.66 o
  -4   5   3        118.32        125.39         5.93 o
  -3   5   3        193.47        199.63         7.07 o
  -2   5   3        268.83        283.09         7.96 o
  -1   5   3        769.67        884.57        11.09 o
   0   5   3         78.97         83.30         3.66 o
   1   5   3        768.68        865.52        13.66 o
   2   5   3        268.60        272.85         7.14 o
   3   5   3        193.44        195.10         4.84 o
   4   5   3        118.56        120.96         4.14 o
   5   5   3        219.81        220.13         6.98 o
   6   5   3        191.67        187.09         6.92 o
   7   5   3         56.21         57.67         3.01 o
   8   5   3         61.49         66.33         3.30 o
  -8   6   3         92.72         93.62         3.68 o
  -7   6   3         46.61         45.66         3.22 o
  -6   6   3         55.37         62.13         6.60 o
  -5   6   3        226.94        201.20         7.88 o
  -4   6   3        109.99         99.63         7.94 o
  -3   6   3        471.95        498.65        18.03 o
  -2   6   3        483.17        502.01        13.92 o
  -1   6   3       1216.56       1314.39        26.13 o
   0   6   3        191.57        195.16         6.00 o
   1   6   3       1216.15       1280.09        17.85 o
   2   6   3        483.08        525.19        11.13 o
   3   6   3        472.25        512.12        11.45 o
   4   6   3        109.82        108.15         4.37 o
   5   6   3        226.99        196.09         9.65 o
   6   6   3         55.24         53.24         3.90 o
   7   6   3         46.60         49.29         2.67 o
   8   6   3         92.86         96.79         3.57 o
  -8   7   3          7.47          8.26         1.79 o
  -7   7   3          8.58          7.80         2.31 o
  -6   7   3         39.27         38.56         3.45 o
  -5   7   3        535.96        548.53        19.82 o
  -4   7   3         43.46         36.95         5.37 o
  -3   7   3         12.58         10.92         3.21 o
  -2   7   3         87.28         95.56         5.16 o
  -1   7   3         61.69         82.79         4.46 o
   0   7   3         13.98         13.75         2.70 o
   1   7   3         61.52         81.03         3.84 o
   2   7   3         87.29         86.87         4.42 o
   3   7   3         12.59         10.45         2.80 o
   4   7   3         43.50         36.34         3.36 o
   5   7   3        536.36        474.11        15.56 o
   6   7   3         39.24         41.44         6.07 o
   7   7   3          8.58          8.08         2.76 o
   8   7   3          7.47          8.84         1.77 o
  -7   8   3        134.03        133.53         7.12 o
  -6   8   3         37.73         34.40         4.30 o
  -5   8   3        103.68         96.17         7.99 o
  -4   8   3         69.87         65.78         3.93 o
  -3   8   3         17.95         12.99         3.67 o
  -2   8   3         43.63         44.67         5.81 o
  -1   8   3        232.10        233.94         8.10 o
   0   8   3        193.74        192.85         7.15 o
   1   8   3        231.76        244.85        11.35 o
   2   8   3         43.64         44.21         5.20 o
   3   8   3         18.03         11.58         2.21 o
   4   8   3         69.82         65.77         4.90 o
   5   8   3        103.51         99.65         6.69 o
   6   8   3         37.76         35.01         5.72 o
   7   8   3        134.04        151.35         5.34 o
  -7   9   3        154.28        167.01         4.74 o
  -6   9   3         11.84          8.88         2.21 o
  -5   9   3        210.46        203.20         7.59 o
  -4   9   3         50.50         49.96         4.25 o
  -3   9   3        178.06        172.87         6.42 o
  -2   9   3         58.33         55.69         3.09 o
  -1   9   3        465.02        520.33        20.00 o
   0   9   3         42.10         37.28         3.64 o
   1   9   3        464.96        442.18        17.36 o
   2   9   3         58.33         48.74         4.89 o
   3   9   3        178.13        151.99         6.06 o
   4   9   3         50.61         42.17         5.73 o
   5   9   3        209.97        206.93         9.22 o
   6   9   3         11.79         11.04         1.59 o
   7   9   3        154.34        169.77         7.76 o
  -6  10   3          7.54          9.81         1.34 o
  -5  10   3          0.45         -1.30         2.09 o
  -4  10   3        272.46        286.22         9.05 o
  -3  10   3         50.26         50.11         4.15 o
  -2  10   3        105.09         97.44         4.75 o
  -1  10   3        115.44        119.37         5.19 o
   0  10   3          2.45          3.76         1.21 o
   1  10   3        115.45        105.14         4.77 o
   2  10   3        105.08         96.26         5.92 o
   3  10   3         50.19         42.65         4.04 o
   4  10   3        272.15        276.76        13.94 o
   5  10   3          0.46          0.73         1.51 o
   6  10   3          7.62          7.01         1.94 o
  -6  11   3         45.83         54.48         3.60 o
  -5  11   3         46.30         50.54         4.28 o
  -4  11   3         20.99         22.41         2.68 o
  -3  11   3        151.02        149.04         6.84 o
  -2  11   3         14.14          6.92         2.11 o
  -1  11   3        664.54        694.34        15.73 o
   0  11   3       1172.93       1177.49        17.68 o
   1  11   3        664.80        659.72        15.19 o
   2  11   3         14.31          5.49         2.92 o
   3  11   3        150.54        140.73         6.96 o
   4  11   3         20.95         15.70         3.57 o
   5  11   3         46.34         40.55         3.02 o
   6  11   3         45.75         41.99         2.18 o
  -5  12   3         12.84         15.73         2.22 o
  -4  12   3          3.83          4.73         1.42 o
  -3  12   3         14.31         16.20         2.48 o
  -2  12   3         51.16         54.80         4.12 o
  -1  12   3          0.92          1.13         3.62 o
   0  12   3         41.06         48.07         3.22 o
   1  12   3          0.91          2.11         2.65 o
   2  12   3         51.22         59.84         5.09 o
   3  12   3         14.33         11.55         2.09 o
   4  12   3          3.84          7.59         2.62 o
   5  12   3         12.90         12.87         2.19 o
  -4  13   3         13.35         16.91         2.27 o
  -3  13   3         16.75         17.09         2.11 o
  -2  13   3        105.54        111.43         5.12 o
  -1  13   3         80.83         84.56         4.70 o
   0  13   3         13.01         22.02         2.65 o
   1  13   3         80.78         89.17         5.26 o
   2  13   3        105.30        106.81         5.51 o
   3  13   3         16.72         16.05         2.28 o
   4  13   3         13.43         13.22         2.19 o
  -2  14   3         14.07         11.01         3.48 o
  -1  14   3          0.89         -0.32         1.60 o
   0  14   3          5.43          1.26         1.78 o
   1  14   3          0.88         -0.69         1.39 o
   2  14   3         14.11         16.23         2.73 o
   0   0   4       5262.50       4731.92        36.31 o
   1   0   4        286.86        316.18         3.59 o
   2   0   4       1117.98       1196.23        12.14 o
   3   0   4          8.42         11.21         1.05 o
   4   0   4       4116.08       4495.31        61.14 o
   5   0   4         26.43         28.57         1.97 o
   6   0   4        789.81        823.22        16.18 o
   7   0   4        186.62        194.21         9.62 o
   8   0   4         45.82         43.72         3.08 o
   9   0   4        157.47        145.48         6.20 o
  -9   1   4         17.33         18.82         2.40 o
  -8   1   4        263.07        257.73        10.41 o
  -7   1   4          1.64          1.99         1.36 o
  -6   1   4        433.93        458.13        10.68 o
  -5   1   4         26.87         29.76         2.32 o
  -4   1   4       1437.83       1580.17        24.56 o
  -3   1   4        107.70        115.09         3.54 o
  -2   1   4       3508.09       3559.00        25.63 o
  -1   1   4       2091.06       2034.91        13.39 o
   0   1   4        102.57        116.89         1.91 o
   1   1   4       2091.28       2056.29        16.61 o
   2   1   4       3505.60       3439.69        29.18 o
   3   1   4        107.64        111.00         2.69 o
   4   1   4       1437.82       1597.81        15.44 o
   5   1   4         26.85         28.74         2.00 o
   6   1   4        433.52        430.99         8.88 o
   7   1   4          1.65          2.11         0.93 o
   8   1   4        262.92        251.88        15.20 o
   9   1   4         17.33         16.03         1.41 o
  -9   2   4         10.75          9.94         1.96 o
  -8   2   4         93.85         92.15         9.79 o
  -7   2   4        166.29        165.58         8.60 o
  -6   2   4        268.80        264.80         7.19 o
  -5   2   4         75.41         79.05         5.09 o
  -4   2   4        929.69       1018.61        16.40 o
  -3   2   4        863.58        915.09        17.27 o
  -2   2   4        410.21        436.13         5.27 o
  -1   2   4       1030.33       1031.44         8.74 o
   0   2   4         20.02         10.97         0.58 o
   1   2   4       1030.20       1029.36         8.31 o
   2   2   4        410.52        412.37         6.37 o
   3   2   4        863.18        881.21        11.29 o
   4   2   4        929.88        988.86        10.54 o
   5   2   4         75.64         81.35         3.25 o
   6   2   4        268.57        269.03         6.24 o
   7   2   4        166.32        162.35         5.23 o
   8   2   4         93.68        101.05         4.36 o
  -9   3   4         12.65         15.10         1.99 o
  -8   3   4          0.74          0.66         1.28 o
  -7   3   4         30.29         26.27         4.12 o
  -6   3   4         51.18         50.61         3.39 o
  -5   3   4         28.29         28.13         3.11 o
  -4   3   4        251.96        242.37         8.16 o
  -3   3   4        119.76        137.08         4.49 o
  -2   3   4        606.73        650.34         8.64 o
  -1   3   4        251.71        267.81         4.44 o
   0   3   4       3492.50       3748.47        30.51 o
   1   3   4        251.92        255.34         3.55 o
   2   3   4        605.93        639.79         7.55 o
   3   3   4        119.87        124.56         3.37 o
   4   3   4        252.17        240.68         5.40 o
   5   3   4         28.35         26.80         1.92 o
   6   3   4         51.14         47.69         2.61 o
   7   3   4         30.38         24.77         2.09 o
   8   3   4          0.73          1.34         1.02 o
  -8   4   4        103.69        109.89         4.71 o
  -7   4   4        425.88        426.76        23.77 o
  -6   4   4        111.94        111.76         5.93 o
  -5   4   4        182.67        209.52        18.56 o
  -4   4   4         29.18         25.23         2.73 o
  -3   4   4       2319.88       2500.70        31.60 o
  -2   4   4       1056.94       1156.17        16.90 o
  -1   4   4        129.02        140.31         4.55 o
   0   4   4         31.68         36.74         1.17 o
   1   4   4        128.82        152.06         3.41 o
   2   4   4       1056.02       1119.79        15.03 o
   3   4   4       2319.16       2371.28        29.29 o
   4   4   4         29.22         26.09         2.07 o
   5   4   4        182.60        167.28         6.59 o
   6   4   4        112.17        100.08         4.08 o
   7   4   4        425.56        420.84         8.52 o
   8   4   4        103.87        117.80         4.61 o
  -8   5   4          8.52          7.91         1.39 o
  -7   5   4         40.09         36.64         3.34 o
  -6   5   4         86.65         77.41         6.47 o
  -5   5   4        391.15        388.75        11.11 o
  -4   5   4          6.54          3.46         2.08 o
  -3   5   4        699.21        705.10        21.43 o
  -2   5   4        351.00        374.60        11.04 o
  -1   5   4       1151.20       1153.91        14.00 o
   0   5   4        616.04        622.38        10.47 o
   1   5   4       1150.82       1145.12        23.56 o
   2   5   4        350.94        371.37         6.75 o
   3   5   4        697.94        691.60        13.29 o
   4   5   4          6.49          6.95         1.50 o
   5   5   4        391.52        377.39        11.39 o
   6   5   4         86.67         77.75         3.56 o
   7   5   4         40.31         39.36         2.53 o
   8   5   4          8.57          8.97         1.28 o
  -8   6   4          2.40          1.75         0.79 o
  -7   6   4         19.67         20.21         2.55 o
  -6   6   4         55.39         45.87         5.53 o
  -5   6   4        154.80        141.57        10.65 o
  -3   6   4        455.25        424.94        16.78 o
  -2   6   4        320.47        335.01         9.82 o
  -1   6   4         47.29         43.83         4.76 o
   0   6   4          6.02          2.27         1.12 o
   1   6   4         47.13         41.88         2.76 o
   2   6   4        320.31        362.06        14.77 o
   3   6   4        456.04        457.06        11.25 o
   4   6   4         20.40         17.42         2.96 o
   5   6   4        154.84        135.17         6.03 o
   6   6   4         55.36         52.78         3.85 o
   7   6   4         19.87         22.59         1.82 o
   8   6   4          2.40          4.21         1.43 o
  -8   7   4         69.39         75.12         4.27 o
  -7   7   4        280.83        276.53        11.27 o
  -6   7   4         24.16         16.22         3.39 o
  -5   7   4        500.75        468.93        18.41 o
  -4   7   4         59.37         55.86         4.56 o
  -2   7   4        254.58        266.69        14.02 o
  -1   7   4        212.05        215.19        10.71 o
   0   7   4         12.74         19.20         2.14 o
   1   7   4        211.80        213.75         6.63 o
   2   7   4        254.58        250.90         7.78 o
   3   7   4         30.22         39.08         8.15 o
   4   7   4         59.28         53.62         4.97 o
   5   7   4        500.26        450.74        11.40 o
   6   7   4         24.19         21.59         2.40 o
   7   7   4        280.87        302.66        19.82 o
   8   7   4         69.46         82.51         4.30 o
  -7   8   4        132.08        142.41         4.69 o
  -6   8   4         63.25         59.44         3.99 o
  -5   8   4        260.69        273.39        13.53 o
  -4   8   4         19.01         18.25         2.78 o
  -3   8   4        475.50        491.89        13.35 o
  -1   8   4        267.92        277.83        12.24 o
   0   8   4         16.28         20.57         3.49 o
   1   8   4        267.64        275.77        12.48 o
   2   8   4         17.46         17.89         2.27 o
   3   8   4        475.10        429.19        12.23 o
   4   8   4         18.96         13.96         4.00 o
   5   8   4        260.68        243.08         8.02 o
   6   8   4         63.25         66.18         3.93 o
   7   8   4        131.99        145.55         6.23 o
  -7   9   4        137.76        150.66         4.30 o
  -6   9   4         22.37         16.52         1.81 o
  -5   9   4        162.73        160.09         5.29 o
  -4   9   4         38.31         36.45         2.91 o
  -3   9   4        193.30        201.75         6.59 o
  -2   9   4        352.03        366.62        10.95 o
  -1   9   4       2438.67       2456.32        45.49 o
   0   9   4         72.20         75.78         6.54 o
   1   9   4       2436.95       2475.42        35.12 o
   2   9   4        351.87        329.10         8.50 o
   3   9   4        193.19        187.10         8.16 o
   4   9   4         38.29         36.16         5.14 o
   5   9   4        162.61        170.79         6.33 o
   6   9   4         22.40         21.82         2.10 o
   7   9   4        137.81        145.17         4.68 o
  -6  10   4         90.74         92.47         3.64 o
  -5  10   4         93.56         97.90         4.42 o
  -4  10   4         65.90         66.28         3.64 o
  -3  10   4          4.39          1.72         1.55 o
  -2  10   4         21.09         17.02         5.14 o
  -1  10   4        209.77        217.75        14.98 o
   0  10   4         51.90         57.76         3.81 o
   1  10   4        209.62        206.46         6.87 o
   2  10   4         21.10         20.95         3.93 o
   3  10   4          4.38          5.49         2.93 o
   4  10   4         65.93         61.55         6.48 o
   5  10   4         93.53         90.67         4.88 o
   6  10   4         90.68         76.63         5.36 o
  -6  11   4         48.50         56.32         3.37 o
  -5  11   4         23.29         24.64         3.02 o
  -4  11   4         17.62         15.09         2.34 o
  -3  11   4        125.23        139.52         6.61 o
  -2  11   4         89.97         92.51         5.48 o
  -1  11   4        356.07        344.12        15.24 o
   0  11   4         29.91         33.40         3.36 o
   1  11   4        356.86        329.54        10.52 o
   2  11   4         89.70        108.56         9.12 o
   3  11   4        125.23        123.63         6.22 o
   4  11   4         17.64         16.58         3.59 o
   5  11   4         23.30         24.47         2.29 o
  -5  12   4        118.77        143.13         5.93 o
  -4  12   4         36.49         33.97         3.60 o
  -3  12   4          3.39          3.88         1.47 o
  -2  12   4         45.01         41.75         3.55 o
  -1  12   4          5.09          7.50         1.85 o
   0  12   4         70.22         67.16         5.88 o
   1  12   4          5.07          7.01         3.19 o
   2  12   4         44.95         43.33         4.34 o
   3  12   4          3.43          3.92         1.40 o
   4  12   4         36.55         31.36         2.70 o
   5  12   4        118.93        115.88         5.84 o
  -4  13   4          0.50          1.20         1.20 o
  -3  13   4         39.18         47.16         3.97 o
  -2  13   4        106.68        115.80         5.01 o
  -1  13   4          2.04          1.70         1.19 o
   0  13   4        165.33        151.60         5.70 o
   1  13   4          2.04          3.01         2.34 o
   2  13   4        106.69        111.51         5.27 o
   3  13   4         39.22         39.33         3.76 o
   4  13   4          0.49          0.72         0.87 o
   0  14   4         11.47         10.12         2.48 o
   1  14   4         23.29         26.34         3.39 o
   1   0   5       1756.39       1731.53        12.37 o
   2   0   5       1447.18       1533.86        12.12 o
   3   0   5        411.46        435.78         6.56 o
   4   0   5       1408.19       1456.91        24.15 o
   5   0   5          2.62          2.21         0.96 o
   6   0   5          0.02          0.46         0.91 o
   7   0   5          0.26          1.02         1.81 o
   8   0   5         22.13         17.80         2.56 o
   9   0   5         10.14          9.49         1.61 o
  -9   1   5         58.40         48.39         3.42 o
  -8   1   5        144.98        148.37         5.54 o
  -7   1   5        109.49        112.03         5.35 o
  -6   1   5        757.44        840.83        46.57 o
  -5   1   5        414.65        458.31        11.03 o
  -4   1   5        202.88        218.27        10.20 o
  -3   1   5        869.46        933.90        22.87 o
  -2   1   5         13.47         22.48         1.27 o
  -1   1   5        624.98        656.75         6.90 o
   0   1   5          2.26          2.08         0.46 o
   1   1   5        624.75        645.30         6.35 o
   2   1   5         13.41         22.67         1.14 o
   3   1   5        869.46        921.20        11.92 o
   4   1   5        203.16        224.07         5.23 o
   5   1   5        414.76        450.58        10.61 o
   6   1   5        757.66        740.58        12.33 o
   7   1   5        109.58        113.09         4.34 o
   8   1   5        144.85        147.23         8.76 o
  -9   2   5         12.76         12.48         1.91 o
  -8   2   5        338.59        352.87        13.14 o
  -7   2   5        289.61        306.57         8.85 o
  -6   2   5          6.89          9.12         1.53 o
  -5   2   5        203.68        205.58        12.84 o
  -4   2   5         17.57         13.64         2.76 o
  -3   2   5        381.65        377.63         7.24 o
  -2   2   5        156.28        168.67         4.16 o
  -1   2   5        382.48        393.76         6.08 o
   0   2   5       1803.03       1768.85        18.15 o
   1   2   5        382.07        391.85         4.72 o
   2   2   5        155.95        164.37         3.46 o
   3   2   5        381.77        380.24         6.28 o
   4   2   5         17.51         12.30         1.39 o
   5   2   5        203.43        204.13         6.23 o
   6   2   5          6.86          9.53         1.82 o
   7   2   5        289.60        297.04         7.12 o
   8   2   5        338.60        369.73         8.67 o
  -8   3   5         31.84         29.66         4.03 o
  -7   3   5         70.70         69.07         5.58 o
  -6   3   5         32.81         35.49         2.31 o
  -5   3   5        114.86        121.28         7.16 o
  -4   3   5        797.12        832.76        17.75 o
  -3   3   5         37.84         40.68         2.28 o
  -2   3   5       2283.37       2389.82        22.65 o
  -1   3   5       1064.63       1115.14        14.35 o
   0   3   5       1807.85       1881.37        15.53 o
   1   3   5       1063.34       1100.09         9.37 o
   2   3   5       2281.65       2320.79        17.23 o
   3   3   5         37.84         38.23         1.98 o
   4   3   5        797.00        822.80        11.07 o
   5   3   5        114.76        114.44         4.63 o
   6   3   5         32.74         34.18         2.25 o
   7   3   5         70.85         69.91         3.35 o
   8   3   5         31.72         34.32         2.06 o
  -8   4   5         41.13         38.83         2.73 o
  -7   4   5         77.28         84.00         4.92 o
  -6   4   5         43.93         41.68         3.75 o
  -5   4   5        143.82        136.86         5.40 o
  -4   4   5         55.94         56.70         4.16 o
  -3   4   5        264.51        277.05         8.45 o
  -2   4   5        550.92        581.92        11.27 o
  -1   4   5        226.02        271.35         5.78 o
   0   4   5       1963.95       2157.48        14.11 o
   1   4   5        226.00        276.33         6.12 o
   2   4   5        550.97        582.47         7.69 o
   3   4   5        264.50        267.51         6.73 o
   4   4   5         55.83         55.80         3.31 o
   5   4   5        143.62        139.79         4.26 o
   6   4   5         43.97         37.99         2.77 o
   7   4   5         77.55         82.91         3.59 o
   8   4   5         41.21         44.70         2.22 o
  -8   5   5        112.93        120.80         4.33 o
  -7   5   5         75.43         78.37         8.89 o
  -6   5   5         40.10         31.38         3.20 o
  -5   5   5         69.07         67.81         4.65 o
  -4   5   5        237.51        246.23        13.70 o
  -3   5   5        166.01        136.23         9.41 o
  -2   5   5        240.90        232.35         9.15 o
  -1   5   5        259.06        255.65         7.12 o
   0   5   5         11.41          9.94         1.17 o
   1   5   5        259.31        257.39         5.26 o
   2   5   5        240.78        226.34         5.41 o
   3   5   5        165.95        154.88         4.70 o
   4   5   5        237.34        229.56         7.91 o
   5   5   5         69.12         68.46         2.97 o
   6   5   5         40.20         38.43         2.54 o
   7   5   5         75.57         77.04         3.32 o
   8   5   5        112.92        130.59         4.55 o
  -8   6   5         34.37         36.46         2.03 o
  -7   6   5         36.11         33.23         2.26 o
  -6   6   5        183.78        152.68        10.06 o
  -5   6   5         98.73         94.76         5.48 o
  -4   6   5        216.47        210.10         6.87 o
  -3   6   5        241.03        232.98        12.80 o
  -2   6   5         17.82         17.58         3.49 o
  -1   6   5         36.97         42.29         2.98 o
   0   6   5        114.09        114.34         5.70 o
   1   6   5         37.03         45.81         3.03 o
   2   6   5         17.83         18.32         2.19 o
   3   6   5        240.91        242.11         8.28 o
   4   6   5        216.26        230.16         9.61 o
   5   6   5         98.55         92.17         3.90 o
   6   6   5        184.11        169.88         6.75 o
   7   6   5         36.27         32.42         2.73 o
  -7   7   5         73.87         79.66         5.73 o
  -6   7   5         12.15         11.53         1.87 o
  -5   7   5        130.32        125.65         9.23 o
  -4   7   5         57.77         50.58         4.44 o
  -3   7   5       1319.47       1417.59        35.24 o
  -2   7   5        256.11        269.48        12.97 o
  -1   7   5        128.46        130.47         8.35 o
   0   7   5          1.32          1.88         2.05 o
   1   7   5        128.56        136.06         6.00 o
   2   7   5        256.13        271.28         8.37 o
   3   7   5       1318.59       1363.59        22.57 o
   4   7   5         57.72         50.18         3.17 o
   5   7   5        130.69        119.89         5.61 o
   6   7   5         12.13         11.42         1.88 o
   7   7   5         73.91         81.87         4.27 o
  -7   8   5         26.39         30.62         3.17 o
  -6   8   5         46.10         42.22         2.52 o
  -5   8   5        453.62        443.06        11.41 o
  -4   8   5         69.85         69.06         3.88 o
  -3   8   5        128.23        126.55         5.21 o
  -2   8   5        198.98        204.01        11.29 o
  -1   8   5        388.53        385.60        15.17 o
   0   8   5        165.88        159.07         9.42 o
   1   8   5        388.62        387.39        13.05 o
   2   8   5        198.81        204.34         7.33 o
   3   8   5        128.23        114.24         9.09 o
   4   8   5         69.85         64.99         4.82 o
   5   8   5        454.05        424.84        10.68 o
   6   8   5         46.09         45.53         3.17 o
   7   8   5         26.41         29.32         2.42 o
  -7   9   5          1.62          2.50         1.05 o
  -6   9   5          3.07          2.73         1.04 o
  -5   9   5         77.41         84.17         4.57 o
  -4   9   5        128.14        122.26         5.11 o
  -3   9   5         84.89         84.54         4.27 o
  -2   9   5         22.70         21.80         2.92 o
  -1   9   5        844.52        918.64        45.52 o
   0   9   5          4.64          5.72         1.96 o
   1   9   5        844.11        863.71        17.94 o
   2   9   5         22.76         23.20         4.49 o
   3   9   5         84.87         70.53         5.12 o
   4   9   5        128.13        118.70         9.04 o
   5   9   5         77.23         82.61         4.86 o
   6   9   5          3.08          3.33         1.11 o
  -6  10   5         52.30         55.45         2.63 o
  -5  10   5         10.71         10.16         1.29 o
  -4  10   5         19.49         15.75         2.15 o
  -3  10   5        419.07        437.24        12.25 o
  -2  10   5        467.40        494.57        17.01 o
  -1  10   5        356.97        367.51        14.89 o
   0  10   5         37.00         29.10         3.33 o
   1  10   5        356.83        350.65         9.07 o
   2  10   5        467.23        467.59        19.38 o
   3  10   5        419.17        387.25        16.99 o
   4  10   5         19.41         16.26         3.51 o
   5  10   5         10.71         10.79         1.84 o
   6  10   5         52.33         59.37         4.50 o
  -5  11   5          1.65          4.44         1.72 o
  -4  11   5         26.39         26.35         3.44 o
  -3  11   5        215.85        236.89         8.46 o
  -2  11   5        299.96        295.86         9.70 o
  -1  11   5         99.85         95.78         5.49 o
   0  11   5          0.66         -0.45         1.41 o
   1  11   5         99.93         88.44         7.17 o
   2  11   5        300.01        306.49        15.05 o
   3  11   5        215.90        200.03        11.47 o
   4  11   5         26.52         25.13         4.63 o
   5  11   5          1.66          3.48         1.25 o
  -4  12   5         41.65         56.88         4.35 o
  -3  12   5          8.24          5.61         2.02 o
  -2  12   5         80.63         80.41         5.41 o
  -1  12   5         41.27         38.01         3.24 o
   0  12   5          0.84          3.58         1.58 o
   1  12   5         41.13         43.65         5.58 o
   2  12   5         80.68         80.25         4.82 o
   3  12   5          8.34          5.29         2.22 o
   4  12   5         41.65         47.39         3.05 o
  -3  13   5         78.17         90.39         5.20 o
  -2  13   5         40.36         52.10         4.39 o
  -1  13   5         13.40         13.37         2.45 o
   0  13   5         10.05          6.73         2.13 o
   1  13   5         13.39         17.37         2.21 o
   2  13   5         40.34         45.40         3.12 o
   3  13   5         78.26         78.56         3.61 o
   0  14   5         27.95         31.73         3.37 o
   1  14   5          7.04          6.57         1.61 o
   0   0   6        442.31        528.51        14.30 o
   1   0   6        256.39        264.84         3.46 o
   2   0   6          1.41          1.13         0.55 o
   3   0   6        414.45        451.20         7.09 o
   4   0   6       1328.77       1320.12        17.93 o
   5   0   6        298.72        315.54         6.62 o
   6   0   6        415.13        417.41        12.88 o
   7   0   6         41.22         35.84         3.12 o
   8   0   6        546.39        516.34        14.95 o
  -8   1   6        139.27        136.52         7.06 o
  -7   1   6          7.07          6.16         1.52 o
  -6   1   6        120.15        114.74         6.53 o
  -5   1   6        131.97        124.18         5.04 o
  -4   1   6         30.23         27.30         2.23 o
  -3   1   6        483.04        468.95         8.73 o
  -2   1   6        320.38        366.65         5.90 o
  -1   1   6        253.24        239.81         7.56 o
   0   1   6        144.25        140.90         2.60 o
   1   1   6        253.31        240.55         3.59 o
   2   1   6        320.41        371.24         5.22 o
   3   1   6        482.79        471.37         7.12 o
   4   1   6         30.32         30.15         1.94 o
   5   1   6        131.83        130.77         4.21 o
   6   1   6        120.01        113.05         3.62 o
   7   1   6          7.08          6.59         1.25 o
   8   1   6        139.26        145.39         9.59 o
  -8   2   6        319.74        329.88        11.10 o
  -7   2   6         15.52         20.21         3.75 o
  -6   2   6        584.24        608.94        20.96 o
  -5   2   6        353.23        362.57        10.26 o
  -4   2   6        486.41        487.09         9.69 o
  -3   2   6         64.51         64.72         3.07 o
  -2   2   6       1122.96       1205.37        16.49 o
  -1   2   6        307.83        318.80         5.83 o
   0   2   6       3915.56       3908.73        25.55 o
   1   2   6        308.10        322.52         4.10 o
   2   2   6       1122.64       1170.45        19.37 o
   3   2   6         64.65         66.67         2.34 o
   4   2   6        487.11        490.16        10.73 o
   5   2   6        353.60        361.88        10.46 o
   6   2   6        584.71        583.87         9.27 o
   7   2   6         15.46         14.51         1.61 o
   8   2   6        319.80        331.76        11.60 o
  -8   3   6        171.35        164.92         8.00 o
  -7   3   6          9.62          9.24         2.55 o
  -6   3   6        346.01        350.59        11.00 o
  -5   3   6        342.04        353.81         8.44 o
  -4   3   6         89.18         84.17         5.20 o
  -3   3   6        404.34        428.98         9.73 o
  -2   3   6        418.83        414.87         7.35 o
  -1   3   6        183.39        190.46         4.40 o
   0   3   6        133.62        143.89         2.60 o
   1   3   6        183.40        186.97         3.80 o
   2   3   6        418.63        409.48         5.73 o
   3   3   6        404.15        404.52         6.15 o
   4   3   6         89.32         85.94         2.97 o
   5   3   6        342.07        356.32         8.37 o
   6   3   6        346.07        333.06         7.76 o
   7   3   6          9.65          8.94         1.32 o
   8   3   6        171.24        185.81         8.28 o
  -8   4   6         54.81         52.68         3.94 o
  -7   4   6          9.19          9.61         1.85 o
  -6   4   6         78.32         78.78         5.12 o
  -5   4   6        298.10        300.56         8.22 o
  -4   4   6        121.90        113.28         6.10 o
  -3   4   6        143.98        164.41         6.76 o
  -2   4   6         40.54         51.41         2.67 o
  -1   4   6        604.54        628.05        12.21 o
   0   4   6        545.18        634.80         6.27 o
   1   4   6        604.46        645.47         7.97 o
   2   4   6         40.58         48.50         2.52 o
   3   4   6        143.72        152.13         4.15 o
   4   4   6        121.96        111.91         3.83 o
   5   4   6        298.32        301.00         5.30 o
   6   4   6         78.35         75.29         3.53 o
   7   4   6          9.11          7.99         1.26 o
   8   4   6         54.85         60.19         4.60 o
  -8   5   6          6.15          7.53         1.14 o
  -7   5   6        184.36        174.49         7.59 o
  -6   5   6         58.46         56.60         4.34 o
  -5   5   6        481.52        452.96        12.56 o
  -4   5   6        246.13        246.32        14.28 o
  -3   5   6         95.83         93.47         8.14 o
  -2   5   6         61.07         53.89         3.53 o
  -1   5   6        618.30        590.58        16.93 o
   0   5   6        314.13        320.39         8.59 o
   1   5   6        618.13        597.29         9.15 o
   2   5   6         61.03         55.68         2.73 o
   3   5   6         95.93         93.11         3.81 o
   4   5   6        246.15        228.90         8.99 o
   5   5   6        480.78        453.48         8.01 o
   6   5   6         58.47         51.47         2.87 o
   7   5   6        184.64        178.26         6.37 o
   8   5   6          6.17          6.41         1.67 o
  -7   6   6         17.45         17.55         2.13 o
  -6   6   6         17.59         15.23         3.27 o
  -5   6   6         57.20         49.48         5.24 o
  -4   6   6         37.89         33.13         3.35 o
  -3   6   6        108.08        109.96         8.97 o
  -2   6   6          7.49          6.03         2.38 o
  -1   6   6        765.06        744.51        14.45 o
   0   6   6          5.32          5.97         2.14 o
   1   6   6        765.83        786.80        14.48 o
   2   6   6          7.50          7.31         1.50 o
   3   6   6        108.33        119.50         5.80 o
   4   6   6         37.84         34.43         3.40 o
   5   6   6         57.32         46.50         3.44 o
   6   6   6         17.56         13.82         2.00 o
   7   6   6         17.42         20.81         3.11 o
  -7   7   6         39.62         34.81         3.65 o
  -6   7   6         28.61         29.23         4.17 o
  -5   7   6        171.74        179.14         6.98 o
  -4   7   6        126.87        120.67         5.93 o
  -3   7   6        725.96        765.02        22.37 o
  -2   7   6         87.72         86.12         7.54 o
  -1   7   6        291.91        289.92        13.22 o
   0   7   6         17.64         16.14         2.10 o
   1   7   6        292.24        268.51         6.88 o
   2   7   6         87.64         87.12         4.80 o
   3   7   6        725.61        681.57        15.98 o
   4   7   6        126.95        125.50         4.36 o
   5   7   6        172.56        153.76         6.47 o
   6   7   6         28.62         27.64         2.57 o
   7   7   6         39.63         44.31         4.34 o
  -7   8   6          3.65          4.11         1.42 o
  -6   8   6         40.17         34.37         5.24 o
  -5   8   6         41.64         37.34         3.19 o
  -4   8   6         87.57         78.61         6.77 o
  -3   8   6        999.35       1069.89        20.09 o
  -2   8   6          3.67          5.40         1.52 o
  -1   8   6        453.11        477.29        16.48 o
   0   8   6         73.52         77.35         6.83 o
   1   8   6        452.30        433.17         9.75 o
   2   8   6          3.65          1.65         5.06 o
   3   8   6        999.78        971.93        20.08 o
   4   8   6         87.56         76.13         4.98 o
   5   8   6         41.66         36.06         2.95 o
   6   8   6         40.18         37.85         2.69 o
   7   8   6          3.63          1.90         1.22 o
  -6   9   6          4.73          1.62         1.93 o
  -5   9   6        350.76        379.35        13.57 o
  -4   9   6          7.40          8.70         2.92 o
  -3   9   6        988.60       1037.73        16.36 o
  -2   9   6          9.99          8.50         2.00 o
  -1   9   6        257.63        257.53        12.29 o
   0   9   6         30.85         28.43         3.16 o
   1   9   6        258.10        223.87         8.74 o
   2   9   6         10.00         12.94         4.16 o
   3   9   6        987.64        936.70        27.95 o
   4   9   6          7.41          4.68         1.65 o
   5   9   6        350.82        358.97        10.68 o
   6   9   6          4.76          3.85         1.72 o
  -5  10   6         61.04         60.33         3.14 o
  -4  10   6         37.21         42.35         3.16 o
  -3  10   6         45.50         44.01         3.88 o
  -2  10   6         69.57         68.38         8.45 o
  -1  10   6        449.20        453.50        16.62 o
   0  10   6         74.02         64.49         4.64 o
   1  10   6        449.24        429.34        12.33 o
   2  10   6         69.53         68.15         7.28 o
   3  10   6         45.62         40.61         5.46 o
   4  10   6         37.33         39.68         3.38 o
   5  10   6         61.12         57.71         3.46 o
   6  10   6         34.53         42.35         3.48 o
  -5  11   6         43.72         46.61         3.44 o
  -4  11   6          2.62          5.69         1.38 o
  -3  11   6        161.02        154.48         8.55 o
  -2  11   6          2.70          4.19         1.56 o
  -1  11   6         26.60         23.01         3.63 o
   0  11   6         62.63         52.17         4.06 o
   1  11   6         26.48         24.76         4.82 o
   2  11   6          2.70          2.49         2.30 o
   3  11   6        161.18        153.18         9.70 o
   4  11   6          2.62          3.84         3.45 o
   5  11   6         43.71         46.83         3.88 o
  -4  12   6        124.26        136.05         9.47 o
  -3  12   6         44.41         49.89         4.39 o
  -2  12   6         45.20         47.21         4.50 o
  -1  12   6          0.48          0.23         1.63 o
   0  12   6         21.40         18.51         2.34 o
   1  12   6          0.48         -0.19         1.88 o
   2  12   6         45.09         50.21         5.28 o
   3  12   6         44.50         44.81         3.06 o
   4  12   6        124.03        141.44         5.71 o
  -3  13   6          7.27          8.09         1.26 o
  -2  13   6         18.83         18.21         2.62 o
  -1  13   6         15.78         13.47         2.39 o
   1  13   6         15.75         14.53         1.90 o
   2  13   6         18.96         17.80         1.69 o
   3  13   6          7.31          7.63         1.77 o
   1   0   7       1255.91       1225.36        10.77 o
   2   0   7         16.47          9.70         1.06 o
   3   0   7         45.38         43.46         2.18 o
   4   0   7         54.30         61.07         4.17 o
   5   0   7         68.56         66.26         3.45 o
   6   0   7        768.09        816.07        33.91 o
   7   0   7          5.29          6.60         2.52 o
   8   0   7          4.64          0.92         1.30 o
  -8   1   7        193.74        177.81         7.77 o
  -7   1   7         20.18         15.88         3.20 o
  -6   1   7         64.69         64.51         6.77 o
  -5   1   7        429.83        448.52        10.07 o
  -4   1   7         35.18         32.00         2.57 o
  -3   1   7         66.55         56.76         3.07 o
  -2   1   7        149.04        162.39         4.07 o
  -1   1   7        117.27        116.88         3.17 o
   0   1   7        811.86        848.17        10.84 o
   1   1   7        117.19        117.53         2.49 o
   2   1   7        148.76        158.14         4.46 o
   3   1   7         66.56         58.68         2.33 o
   4   1   7         35.34         35.01         3.32 o
   5   1   7        430.16        450.00         7.44 o
   6   1   7         64.75         66.66         7.68 o
   7   1   7         19.96         19.28         3.45 o
   8   1   7        193.75        171.57        19.89 o
  -8   2   7          3.67          3.76         1.43 o
  -7   2   7        320.42        319.68        13.43 o
  -6   2   7        466.37        457.69        17.96 o
  -5   2   7          8.49          5.95         1.54 o
  -4   2   7         42.45         41.32         2.86 o
  -3   2   7         69.30         70.15         3.39 o
  -2   2   7         92.20        107.37         3.80 o
  -1   2   7       1472.95       1487.64        16.52 o
   0   2   7        549.07        615.85         8.26 o
   1   2   7       1473.82       1469.63        12.48 o
   2   2   7         92.39        102.94         2.85 o
   3   2   7         69.38         74.15         2.66 o
   4   2   7         42.57         41.98         2.18 o
   5   2   7          8.54          8.05         1.15 o
   6   2   7        466.08        473.20        11.22 o
   7   2   7        320.19        337.75        14.09 o
   8   2   7          3.69          2.87         1.47 o
  -8   3   7         49.90         52.43         4.08 o
  -7   3   7         77.95         73.29         6.32 o
  -6   3   7        297.17        286.31         9.98 o
  -5   3   7         32.53         31.10         2.76 o
  -4   3   7        170.76        157.96         7.43 o
  -3   3   7        410.45        411.49         8.40 o
  -2   3   7       1542.16       1543.64        19.22 o
  -1   3   7         18.09         20.00         1.39 o
   0   3   7        582.78        572.55         6.79 o
   1   3   7         18.07         19.75         1.23 o
   2   3   7       1542.15       1503.64        17.16 o
   3   3   7        410.15        413.23         7.56 o
   4   3   7        170.61        158.06         4.23 o
   5   3   7         32.65         30.30         1.75 o
   6   3   7        297.23        289.66         9.48 o
   7   3   7         77.84         74.49         6.40 o
   8   3   7         49.94         53.07         4.08 o
  -8   4   7         37.01         36.50         3.11 o
  -7   4   7        105.25        109.92         6.11 o
  -6   4   7         83.78         76.79         5.18 o
  -5   4   7        112.71        106.73        10.03 o
  -4   4   7         11.33          9.90         2.01 o
  -3   4   7          5.71          5.21         2.86 o
  -2   4   7        209.90        213.37         5.83 o
  -1   4   7        103.89        118.87         4.10 o
   0   4   7        112.83        128.80         3.03 o
   1   4   7        103.70        125.26         3.09 o
   2   4   7        209.91        216.08         4.83 o
   3   4   7          5.69          4.25         1.04 o
   4   4   7         11.27          7.91         1.10 o
   5   4   7        112.57        106.85         3.13 o
   6   4   7         83.87         81.80         4.81 o
   7   4   7        105.16        105.91         7.40 o
   8   4   7         37.04         35.29         3.14 o
  -7   5   7         14.77         13.55         2.73 o
  -6   5   7         60.50         54.91         4.23 o
  -5   5   7        151.43        135.65         6.87 o
  -4   5   7         31.51         28.87         5.79 o
  -3   5   7         93.62         91.99         8.17 o
  -2   5   7         41.08         39.46         3.23 o
  -1   5   7         42.59         49.80         3.50 o
   0   5   7         28.76         34.36         7.62 o
   1   5   7         42.68         48.97         2.52 o
   2   5   7         41.10         35.61         2.30 o
   3   5   7         93.68         94.76         3.95 o
   4   5   7         31.52         31.51         2.14 o
   5   5   7        151.31        124.43         5.88 o
   6   5   7         60.44         54.54         4.27 o
   7   5   7         14.79         14.49         2.92 o
  -7   6   7         41.57         35.44         2.66 o
  -6   6   7         34.93         29.13         4.22 o
  -5   6   7          5.82          5.80         1.92 o
  -4   6   7        124.13        108.72         4.99 o
  -3   6   7        168.32        137.88         8.99 o
  -2   6   7         52.95         45.47         5.61 o
  -1   6   7        442.04        443.80        11.26 o
   0   6   7        107.16         94.22         7.22 o
   1   6   7        442.33        406.74        16.36 o
   2   6   7         52.81         51.66         3.70 o
   3   6   7        168.47        169.40         7.53 o
   4   6   7        124.32        106.78         4.00 o
   5   6   7          5.83          4.76         1.23 o
   6   6   7         34.86         32.60         2.83 o
   7   6   7         41.45         45.33         4.39 o
  -7   7   7         41.93         35.01         3.32 o
  -6   7   7          1.85          1.34         1.51 o
  -5   7   7         79.77         69.54         6.82 o
  -4   7   7        126.47        130.10         5.21 o
  -3   7   7         94.78        100.58         7.24 o
  -2   7   7        181.53        196.54         9.98 o
  -1   7   7        917.64        961.40        26.78 o
   0   7   7         10.42         11.31         1.96 o
   1   7   7        916.95        929.50        18.16 o
   2   7   7        181.18        163.90        10.35 o
   3   7   7         94.97         86.97         4.43 o
   4   7   7        126.50        114.45         4.16 o
   5   7   7         79.75         71.50         4.15 o
   6   7   7          1.85         -0.62         1.53 o
   7   7   7         41.92         42.03         3.80 o
  -6   8   7         54.80         51.14         4.76 o
  -5   8   7          3.89          5.72         2.25 o
  -4   8   7         20.56         20.25         2.23 o
  -3   8   7         34.12         27.50         3.09 o
  -2   8   7         75.61         70.14         6.20 o
  -1   8   7        710.26        763.37        22.03 o
   0   8   7        417.70        398.48        11.39 o
   1   8   7        709.87        678.34        12.58 o
   2   8   7         75.84         69.40         5.02 o
   3   8   7         34.32         24.79         2.55 o
   4   8   7         20.50         13.96         2.27 o
   5   8   7          3.90          4.56         2.38 o
   6   8   7         54.93         57.47         4.96 o
  -6   9   7         31.58         35.95         3.18 o
  -5   9   7        171.64        182.79         6.11 o
  -4   9   7         93.36         96.21         4.21 o
  -3   9   7        126.71        115.62         5.76 o
  -2   9   7        161.08        168.37         7.45 o
  -1   9   7         76.58         72.15         6.67 o
   0   9   7          0.08         -1.58         1.65 o
   1   9   7         76.51         68.39         4.92 o
   2   9   7        160.74        159.99        10.87 o
   3   9   7        126.75        110.60         5.89 o
   4   9   7         93.47         96.66         5.32 o
   5   9   7        171.53        160.93         5.99 o
   6   9   7         31.51         31.39         3.34 o
  -5  10   7        283.02        315.37         7.11 o
  -4  10   7         89.13         98.57         3.86 o
  -3  10   7         21.36         21.19         2.40 o
  -2  10   7          8.04          6.35         2.35 o
  -1  10   7         43.30         40.23         4.87 o
   0  10   7        352.59        345.26        10.64 o
   1  10   7         43.36         37.86         5.50 o
   2  10   7          7.99          9.68         3.26 o
   3  10   7         21.51         16.24         2.36 o
   4  10   7         89.13         95.61         4.94 o
   5  10   7        283.14        275.37         6.96 o
  -4  11   7         35.93         36.21         2.64 o
  -3  11   7        131.16        158.05         8.18 o
  -2  11   7         23.30         22.54         3.43 o
  -1  11   7         13.33         11.10         2.87 o
   0  11   7         69.28         65.02         4.32 o
   1  11   7         13.34         15.77         3.69 o
   2  11   7         23.35         20.34         3.49 o
   3  11   7        131.22        130.00         5.76 o
   4  11   7         35.94         34.46         2.61 o
  -3  12   7         33.68         28.28         2.35 o
  -2  12   7         21.22         29.82         3.50 o
  -1  12   7        100.62        105.79         6.61 o
   0  12   7         25.75         24.63         3.66 o
   1  12   7        100.78        106.87         7.30 o
   2  12   7         21.22         33.66         4.08 o
   3  12   7         33.70         34.18         2.35 o
  -2  13   7         10.78         16.59         2.64 o
  -1  13   7         26.99         44.22         4.19 o
   0  13   7         29.93         32.07         3.51 o
   1  13   7         27.07         28.87         3.21 o
   2  13   7         10.77         11.03         2.08 o
   0   0   8         91.31         99.98         4.22 o
   1   0   8         72.41         68.80         2.63 o
   2   0   8       1428.90       1439.16        27.34 o
   3   0   8         40.37         39.22         2.75 o
   4   0   8        218.04        205.90         9.46 o
   5   0   8        174.57        173.70         7.42 o
   6   0   8        132.39        126.70         9.18 o
   7   0   8         30.86         27.50         3.95 o
   8   0   8         79.90         70.30         3.17 o
  -8   1   8         93.61         86.81         4.92 o
  -7   1   8        107.77        110.21         7.62 o
  -6   1   8        258.11        268.50        13.39 o
  -5   1   8        244.02        228.86         7.07 o
  -4   1   8        155.95        144.24         6.53 o
  -3   1   8        138.80        133.23         4.92 o
  -2   1   8         17.48         14.80         1.58 o
  -1   1   8          6.31          3.70         0.81 o
   0   1   8        407.44        457.99         6.20 o
   1   1   8          6.32          5.78         0.86 o
   2   1   8         17.55         14.29         1.39 o
   3   1   8        138.84        138.19         6.54 o
   4   1   8        156.26        148.34         5.58 o
   5   1   8        244.06        233.51         7.17 o
   6   1   8        258.35        267.63        13.41 o
   7   1   8        107.83        113.47         7.65 o
   8   1   8         93.50         83.57         9.50 o
  -8   2   8         45.86         45.01         2.67 o
  -7   2   8         25.34         23.90         3.72 o
  -6   2   8        140.38        155.37        10.03 o
  -5   2   8         48.84         58.42        10.42 o
  -4   2   8       1570.23       1709.15        22.81 o
  -3   2   8        221.48        232.32         6.51 o
  -2   2   8         65.83         63.51         3.13 o
  -1   2   8         72.51         68.45         2.61 o
   0   2   8        159.40        177.97         4.45 o
   1   2   8         72.34         67.41         2.27 o
   2   2   8         65.63         66.37         2.65 o
   3   2   8        221.31        237.41         6.56 o
   4   2   8       1570.37       1651.65        24.73 o
   5   2   8         48.83         47.77         2.84 o
   6   2   8        140.47        143.53         9.68 o
   7   2   8         25.35         18.19         3.20 o
   8   2   8         45.84         44.65         3.57 o
  -8   3   8         56.21         50.28         3.44 o
  -7   3   8         47.87         53.64         5.13 o
  -6   3   8         59.87         59.34         8.03 o
  -5   3   8         18.18         11.86         3.36 o
  -4   3   8        903.20        902.81        18.84 o
  -3   3   8         52.47         50.33         4.25 o
  -2   3   8        162.33        154.04         4.87 o
  -1   3   8        361.09        373.82         6.54 o
   0   3   8          7.94         11.22         1.04 o
   1   3   8        360.66        370.25         5.72 o
   2   3   8        162.38        152.77         4.10 o
   3   3   8         52.62         51.06         2.58 o
   4   3   8        902.41        866.12        12.47 o
   5   3   8         18.23         16.23         2.63 o
   6   3   8         59.59         46.84         5.50 o
   7   3   8         47.83         56.15         5.27 o
   8   3   8         56.31         54.73         3.65 o
  -7   4   8         39.39         38.95         3.42 o
  -6   4   8        183.89        168.24        12.10 o
  -5   4   8        143.80        127.46         6.73 o
  -4   4   8        131.50        134.70         5.58 o
  -3   4   8        311.94        314.91         7.92 o
  -2   4   8        251.05        246.96         6.71 o
  -1   4   8         43.95         47.17         2.76 o
   0   4   8          0.04          0.72         0.54 o
   1   4   8         43.79         46.91         1.81 o
   2   4   8        251.28        246.95         4.87 o
   3   4   8        311.94        313.30         6.51 o
   4   4   8        131.46        122.76         3.80 o
   5   4   8        143.60        137.57         9.63 o
   6   4   8        183.87        174.72        10.23 o
   7   4   8         39.52         37.11         4.20 o
  -7   5   8         65.91         57.21         3.23 o
  -6   5   8         49.71         49.15         3.86 o
  -5   5   8        325.82        318.11        13.21 o
  -4   5   8        254.28        261.30        25.45 o
  -3   5   8         19.49         14.69         2.48 o
  -2   5   8         57.10         53.59         6.33 o
  -1   5   8        158.88        173.07         6.99 o
   0   5   8         14.07         17.32         2.17 o
   1   5   8        158.96        160.94         4.79 o
   2   5   8         57.19         52.03         2.53 o
   3   5   8         19.51         17.50         2.10 o
   4   5   8        254.16        250.49         8.23 o
   5   5   8        325.63        333.07        10.65 o
   6   5   8         49.76         51.01         5.56 o
   7   5   8         65.87         68.08         5.24 o
  -7   6   8         35.05         32.02         1.68 o
  -6   6   8         53.58         50.55         5.21 o
  -5   6   8         52.47         50.30         4.05 o
  -4   6   8         27.81         28.82         2.97 o
  -3   6   8        251.92        241.63         9.10 o
  -2   6   8         52.18         51.30         4.87 o
  -1   6   8         77.97         81.64         4.83 o
   0   6   8         29.61         25.33         4.00 o
   1   6   8         77.80         73.15         4.73 o
   2   6   8         52.08         48.03         5.99 o
   3   6   8        251.90        240.61         9.08 o
   4   6   8         27.81         24.22         2.46 o
   5   6   8         52.52         44.72         3.90 o
   6   6   8         53.51         54.00         5.41 o
   7   6   8         35.07         36.19         3.54 o
  -7   7   8          9.14          9.28         1.62 o
  -6   7   8         13.84         12.40         2.61 o
  -5   7   8        229.30        233.09        12.11 o
  -4   7   8         65.15         59.97         4.66 o
  -3   7   8        179.94        183.21         9.64 o
  -2   7   8         44.59         38.68         4.57 o
  -1   7   8        998.08        948.78        24.64 o
   0   7   8         30.75         22.90         3.74 o
   1   7   8        998.11        916.04        22.11 o
   2   7   8         44.57         30.14         4.52 o
   3   7   8        180.00        146.75         5.72 o
   4   7   8         65.14         51.79         3.39 o
   5   7   8        229.62        226.71        11.40 o
   6   7   8         13.90         11.45         2.56 o
   7   7   8          9.20         13.71         2.01 o
  -6   8   8          2.15          0.94         0.81 o
  -5   8   8        169.61        173.95         9.62 o
  -4   8   8         15.53         15.42         1.82 o
  -3   8   8        269.41        264.26         8.91 o
  -2   8   8        107.76         99.73         7.47 o
  -1   8   8        772.90        788.30        22.74 o
   0   8   8         10.05          7.64         1.83 o
   1   8   8        773.79        687.70        21.13 o
   2   8   8        107.70         91.96         5.68 o
   3   8   8        269.92        234.80         7.15 o
   4   8   8         15.62         10.13         1.87 o
   5   8   8        169.66        161.20         8.90 o
   6   8   8          2.17          5.05         1.83 o
  -5   9   8         93.38         94.68         6.24 o
  -4   9   8         28.69         30.43         2.38 o
  -3   9   8        275.16        315.60         9.81 o
  -2   9   8         37.20         37.33         4.59 o
  -1   9   8        361.13        362.51        14.84 o
   0   9   8          5.83          5.82         1.56 o
   1   9   8        360.96        314.45        15.09 o
   2   9   8         37.17         24.93         4.49 o
   3   9   8        275.28        274.27         8.93 o
   4   9   8         28.69         29.08         2.77 o
   5   9   8         92.97         96.30         6.17 o
   6   9   8          2.03          0.86         0.89 o
  -4  10   8         50.94         58.85         3.19 o
  -3  10   8         73.10         75.39         3.51 o
  -2  10   8          8.71         10.37         2.49 o
  -1  10   8         76.00         65.28         6.12 o
   0  10   8         79.81         84.64         5.09 o
   1  10   8         76.02         62.15         6.49 o
   2  10   8          8.71          8.15         3.01 o
   3  10   8         72.88         65.07         3.91 o
   4  10   8         50.81         51.61         3.26 o
   5  10   8         12.46         11.73         1.94 o
  -4  11   8         28.99         28.64         4.11 o
  -3  11   8         13.00         14.34         1.93 o
  -2  11   8         66.39         78.02         4.43 o
  -1  11   8         10.68         11.43         2.70 o
   0  11   8         13.76         10.75         2.87 o
   1  11   8         10.66         10.65         2.88 o
   2  11   8         66.41         64.37         5.94 o
   3  11   8         12.93          9.76         2.39 o
   4  11   8         28.96         31.19         2.09 o
  -3  12   8         18.18         19.15         2.41 o
  -2  12   8          9.54          7.79         3.79 o
  -1  12   8         54.31         72.30         5.86 o
   0  12   8        236.05        294.70         7.85 o
   1  12   8         54.37         60.63         4.97 o
   2  12   8          9.58          8.58         2.20 o
   3  12   8         18.12         16.51         2.45 o
   1   0   9        338.27        347.60         9.19 o
   2   0   9        128.74        119.56         3.96 o
   3   0   9          3.08          2.92         1.33 o
   4   0   9        107.85        114.46         4.26 o
   5   0   9        134.21        132.07         9.31 o
   6   0   9        141.64        141.33         9.25 o
   7   0   9          3.46          2.34         1.60 o
  -7   1   9        185.13        201.12         9.50 o
  -6   1   9         47.36         50.20         5.53 o
  -5   1   9          5.19          2.09         1.95 o
  -4   1   9        160.23        154.27         4.93 o
  -3   1   9        514.36        522.77        10.58 o
  -2   1   9        639.61        644.34        17.59 o
  -1   1   9        432.96        421.21         8.78 o
   0   1   9        170.78        171.70         5.12 o
   1   1   9        433.16        425.36         8.43 o
   2   1   9        639.96        613.64        10.93 o
   3   1   9        514.18        515.57        14.00 o
   4   1   9        160.27        160.41         5.09 o
   5   1   9          5.17          6.45         1.89 o
   6   1   9         47.28         47.06         5.35 o
   7   1   9        185.48        187.99         9.11 o
  -7   2   9         78.54         99.79         6.52 o
  -6   2   9         10.36         10.78         2.94 o
  -5   2   9        236.48        231.81        12.40 o
  -4   2   9       1035.13       1054.08        12.67 o
  -3   2   9        106.50        101.96         5.23 o
  -2   2   9        178.13        180.12         5.63 o
  -1   2   9        419.67        401.79         8.15 o
   0   2   9        108.60         96.34         3.33 o
   1   2   9        419.43        417.74         8.55 o
   2   2   9        178.69        177.66         5.16 o
   3   2   9        106.69        105.28         5.00 o
   4   2   9       1035.26       1019.76        13.94 o
   5   2   9        236.49        232.27         9.44 o
   6   2   9         10.36         11.15         2.86 o
   7   2   9         78.39         81.62         5.82 o
  -7   3   9         46.84         48.59         4.48 o
  -6   3   9         59.81         58.35         4.23 o
  -5   3   9        344.31        332.94        15.04 o
  -4   3   9         97.42         95.52         4.78 o
  -3   3   9         95.04         87.10         3.80 o
  -2   3   9        123.22        114.71         3.83 o
  -1   3   9        105.45         89.28         3.32 o
   0   3   9        337.74        348.91         6.68 o
   1   3   9        105.50         97.75         3.01 o
   2   3   9        123.16        107.93         3.65 o
   3   3   9         95.05         83.18         3.53 o
   4   3   9         97.47         93.33         4.13 o
   5   3   9        344.51        335.41        14.12 o
   6   3   9         59.86         54.13         5.59 o
   7   3   9         46.84         51.27         4.57 o
  -7   4   9         83.08         82.78         5.01 o
  -6   4   9         48.71         45.87         3.63 o
  -5   4   9         65.27         60.83         4.61 o
  -4   4   9        129.90        134.92         6.99 o
  -3   4   9        129.91        136.70         4.75 o
  -2   4   9        233.82        241.23         6.96 o
  -1   4   9         13.75         10.95         1.25 o
   0   4   9        483.57        481.12         9.15 o
   1   4   9         13.74          8.57         1.15 o
   2   4   9        233.93        227.68         5.60 o
   3   4   9        129.90        133.38         4.48 o
   4   4   9        129.49        122.82         6.61 o
   5   4   9         65.13         67.72         4.69 o
   6   4   9         48.54         42.16         3.35 o
   7   4   9         83.24         94.15         5.78 o
  -7   5   9         42.27         35.15         3.04 o
  -6   5   9         10.07          7.31         1.71 o
  -5   5   9          0.30          0.16         1.28 o
  -4   5   9        236.73        237.05         9.21 o
  -3   5   9         19.49         19.57         2.79 o
  -2   5   9         46.03         41.29         3.80 o
  -1   5   9         77.38         70.09         7.18 o
   0   5   9         42.13         39.72         3.50 o
   1   5   9         77.33         75.46         4.42 o
   2   5   9         46.01         45.97         3.58 o
   3   5   9         19.49         24.45         2.30 o
   4   5   9        236.71        219.37        12.76 o
   5   5   9          0.31         -0.48         1.43 o
   6   5   9         10.07          8.98         2.33 o
   7   5   9         42.29         39.37         3.49 o
  -6   6   9        108.61        105.87         6.78 o
  -5   6   9         56.36         54.38         5.78 o
  -4   6   9         19.95         18.61         2.80 o
  -3   6   9         30.67         21.38         4.46 o
  -2   6   9          5.98          2.81         2.46 o
  -1   6   9        226.10        232.50         8.45 o
   0   6   9        338.64        325.10        10.12 o
   1   6   9        226.47        218.41        12.15 o
   2   6   9          6.00          9.79         3.44 o
   3   6   9         30.80         28.92         3.35 o
   4   6   9         19.97         16.35         2.05 o
   5   6   9         56.47         50.98         3.85 o
   6   6   9        108.60        123.53         7.32 o
  -6   7   9        140.63        161.76         7.62 o
  -5   7   9         43.35         40.51         4.81 o
  -4   7   9         16.88         17.02         4.36 o
  -3   7   9        267.25        266.16        14.36 o
  -2   7   9         22.99         18.82         2.64 o
  -1   7   9       1061.25       1109.85        20.69 o
   0   7   9        125.25        113.32         6.10 o
   1   7   9       1061.56       1082.64        28.87 o
   2   7   9         23.07         22.22         4.29 o
   3   7   9        267.21        227.65         7.04 o
   4   7   9         16.81         17.67         2.83 o
   5   7   9         43.41         43.61         4.59 o
   6   7   9        140.76        154.51         7.42 o
  -6   8   9         15.61         15.15         1.54 o
  -5   8   9        163.19        181.85         9.05 o
  -4   8   9        133.29        127.64         6.12 o
  -3   8   9        354.97        354.29        11.18 o
  -2   8   9         71.64         73.00         4.86 o
  -1   8   9         34.12         41.01         3.78 o
   0   8   9        279.92        247.47         7.40 o
   1   8   9         34.09         34.12         3.44 o
   2   8   9         71.63         61.97         4.65 o
   3   8   9        355.23        320.44        10.73 o
   4   8   9        133.31        121.36         5.52 o
   5   8   9        163.41        172.55         8.24 o
   6   8   9         15.54         14.31         2.00 o
  -5   9   9         40.21         48.85         4.05 o
  -4   9   9         55.72         61.33         3.83 o
  -3   9   9         26.90         22.57         2.25 o
  -2   9   9        144.05        156.39         6.89 o
  -1   9   9        151.69        132.79         6.56 o
   0   9   9        207.14        207.58         9.96 o
   1   9   9        152.08        127.17         9.21 o
   2   9   9        144.19        142.73         9.68 o
   3   9   9         26.79         18.13         3.54 o
   4   9   9         55.56         59.72         3.49 o
   5   9   9         40.32         49.65         3.71 o
  -4  10   9         12.21         14.14         2.23 o
  -3  10   9         42.80         44.34         3.17 o
  -2  10   9        151.81        161.98         6.61 o
  -1  10   9          3.91          4.08         1.49 o
   0  10   9         60.56         59.04         4.28 o
   1  10   9          3.90          0.98         2.06 o
   2  10   9        151.77        147.95         9.22 o
   3  10   9         42.68         39.85         4.64 o
   4  10   9         12.22         13.21         1.51 o
  -3  11   9         66.72         67.44         5.23 o
  -2  11   9         10.58         12.84         3.11 o
  -1  11   9         31.51         27.65         3.92 o
   0  11   9         50.55         56.55         3.65 o
   1  11   9         31.61         34.16         4.21 o
   2  11   9         10.58         12.46         2.87 o
   3  11   9         66.61         73.57         5.21 o
  -2  12   9         51.38         58.01         4.34 o
  -1  12   9         45.17         47.89         4.18 o
   1  12   9         45.15         50.35         3.96 o
   2  12   9         51.45         60.56         4.17 o
   0   0  10        176.50        174.73         6.71 o
   1   0  10         25.44         22.79         1.76 o
   2   0  10        270.08        261.42         7.18 o
   3   0  10          2.67          2.31         1.04 o
   4   0  10        481.22        494.46        13.24 o
   5   0  10          6.93          4.70         1.60 o
   6   0  10          0.15         -1.75         1.75 o
   7   0  10          6.85          2.96         1.62 o
  -7   1  10         86.49        101.55         5.96 o
  -6   1  10         98.65         99.35         7.12 o
  -5   1  10         29.68         27.56         4.29 o
  -4   1  10        365.33        374.43        11.35 o
  -3   1  10         43.58         44.02         2.64 o
  -2   1  10       1130.88       1074.15        14.11 o
  -1   1  10         59.80         58.89         3.18 o
   0   1  10          5.95          3.32         0.91 o
   1   1  10         59.76         52.44         2.62 o
   2   1  10       1130.97       1037.77        15.71 o
   3   1  10         43.56         39.38         2.55 o
   4   1  10        365.43        375.99        12.51 o
   5   1  10         29.69         30.40         3.14 o
   6   1  10         98.82        101.94         7.15 o
   7   1  10         86.43        100.52         5.82 o
  -7   2  10         10.68         10.69         2.11 o
  -6   2  10         41.45         40.72         4.59 o
  -5   2  10         73.18         63.00         6.17 o
  -4   2  10        556.11        572.44        14.23 o
  -3   2  10         61.52         60.88         2.79 o
  -2   2  10        816.88        817.89        11.90 o
  -1   2  10        172.59        166.60         4.74 o
   0   2  10         52.37         46.81         2.51 o
   1   2  10        172.50        163.82         4.61 o
   2   2  10        817.42        813.31        13.59 o
   3   2  10         61.40         60.43         3.60 o
   4   2  10        555.66        578.82        14.63 o
   5   2  10         73.13         75.62         4.96 o
   6   2  10         41.64         35.16         4.24 o
   7   2  10         10.63         11.13         2.06 o
  -7   3  10         30.18         38.80         3.51 o
  -6   3  10        156.78        170.94         6.40 o
  -5   3  10        174.36        170.52         7.75 o
  -4   3  10         13.78         15.34         1.98 o
  -3   3  10         34.65         36.28         2.73 o
  -2   3  10        423.94        394.88        11.67 o
  -1   3  10         21.86         15.44         1.86 o
   0   3  10       1302.79       1311.34        17.37 o
   1   3  10         21.93         19.21         1.73 o
   2   3  10        423.35        397.94         9.07 o
   3   3  10         34.66         33.57         2.75 o
   4   3  10         13.58         10.90         2.19 o
   5   3  10        174.35        179.57         7.46 o
   6   3  10        156.54        167.00         8.87 o
   7   3  10         30.16         36.95         3.31 o
  -6   4  10        158.49        163.86         9.36 o
  -5   4  10         49.79         42.05         3.73 o
  -4   4  10          0.43          1.34         1.35 o
  -3   4  10        237.24        212.71         7.00 o
  -2   4  10         40.26         36.28         3.23 o
  -1   4  10        445.62        473.90         9.87 o
   0   4  10          6.67          5.90         1.27 o
   1   4  10        446.23        447.69         8.04 o
   2   4  10         40.27         34.38         2.61 o
   3   4  10        237.51        211.32        12.65 o
   4   4  10          0.42          0.31         1.28 o
   5   4  10         49.83         46.50         3.76 o
   6   4  10        158.50        162.87         5.93 o
   7   4  10         70.05         81.66         4.49 o
  -6   5  10         87.16         86.43         5.72 o
  -5   5  10         86.04         88.42         5.01 o
  -4   5  10         13.94         12.56         4.02 o
  -3   5  10        117.07        107.59         4.92 o
  -2   5  10         26.66         17.70         4.16 o
  -1   5  10         49.48         43.34         6.04 o
   0   5  10         86.08         80.83         7.71 o
   1   5  10         49.48         37.59         5.38 o
   2   5  10         26.66         23.34         2.72 o
   3   5  10        116.93        113.10         9.12 o
   4   5  10         13.96         11.97         2.04 o
   5   5  10         86.18         88.26         4.95 o
   6   5  10         87.04         93.61         6.05 o
  -6   6  10         69.80         69.53         4.76 o
  -5   6  10        186.06        185.78         9.86 o
  -4   6  10         15.63         12.97         2.32 o
  -3   6  10        404.26        413.03        12.02 o
  -2   6  10         37.34         34.79         5.52 o
  -1   6  10        119.27        110.04         9.59 o
   0   6  10         10.97         12.19         3.67 o
   1   6  10        119.35        106.98         8.51 o
   2   6  10         37.37         35.84         5.37 o
   3   6  10        403.82        388.11        16.71 o
   4   6  10         15.67         13.85         1.82 o
   5   6  10        186.10        202.74         7.09 o
   6   6  10         69.79         78.60         5.00 o
  -6   7  10         15.89         17.40         2.15 o
  -5   7  10         36.98         35.28         4.24 o
  -4   7  10        128.60        137.21         6.39 o
  -3   7  10        359.08        361.79        16.43 o
  -2   7  10          5.57          4.59         2.92 o
  -1   7  10        749.02        704.62        15.70 o
   0   7  10         13.32         15.40         4.05 o
   1   7  10        748.38        680.67        21.87 o
   2   7  10          5.59          0.95         2.24 o
   3   7  10        359.35        333.96        15.65 o
   4   7  10        128.51        133.87         6.08 o
   5   7  10         37.08         33.62         3.63 o
  -5   8  10         10.13          9.27         1.98 o
  -4   8  10          0.35          1.35         1.15 o
  -3   8  10        174.42        193.89         7.68 o
  -2   8  10         65.62         63.59         4.37 o
  -1   8  10        211.41        212.49        12.73 o
   0   8  10        182.14        180.10        11.57 o
   1   8  10        211.70        196.50        18.56 o
   2   8  10         65.75         58.14         4.40 o
   3   8  10        175.16        187.10         7.46 o
   4   8  10          0.35          0.90         0.92 o
   5   8  10         10.23          9.34         1.77 o
  -4   9  10         19.16         19.66         2.55 o
  -3   9  10         35.04         34.68         2.96 o
  -2   9  10        139.93        154.43        10.19 o
  -1   9  10        144.04        150.89        10.25 o
   0   9  10          6.53          5.68         2.60 o
   1   9  10        144.02        113.79         8.37 o
   2   9  10        139.88        132.95         8.76 o
   3   9  10         35.00         24.93         3.90 o
   4   9  10         19.16         22.50         3.02 o
  -3  10  10         18.49         26.99         3.75 o
  -2  10  10         10.73         12.60         3.13 o
  -1  10  10         24.90         22.13         4.04 o
   0  10  10          1.73          2.59         1.35 o
   1  10  10         24.87         14.58         3.11 o
   2  10  10         10.71          9.52         2.51 o
   3  10  10         18.47         24.64         3.31 o
  -2  11  10         51.41         64.23         4.92 o
  -1  11  10          9.40          5.32         2.14 o
   0  11  10          2.12          1.74         2.19 o
   1  11  10          9.47         12.27         2.65 o
   2  11  10         51.38         63.91         4.74 o
   1   0  11         71.44         76.00         3.95 o
   2   0  11        187.31        160.09         5.75 o
   3   0  11          1.49          3.21         2.63 o
   4   0  11          0.10         -0.36         1.09 o
   5   0  11          0.04         -2.26         2.26 o
   6   0  11          5.21          6.00         2.10 o
   7   0  11          0.62          1.30         0.98 o
  -6   1  11         13.41         10.77         2.43 o
  -5   1  11         10.91          7.67         2.47 o
  -4   1  11         76.79         72.47         4.83 o
  -3   1  11        212.78        207.43        12.49 o
  -2   1  11        342.32        335.66         7.11 o
  -1   1  11        115.64        108.95         4.68 o
   0   1  11        790.17        777.38        11.58 o
   1   1  11        115.70        108.51         4.06 o
   2   1  11        342.17        338.45         7.16 o
   3   1  11        212.67        199.34        12.32 o
   4   1  11         76.75         70.68         4.88 o
   5   1  11         10.90         10.89         2.02 o
   6   1  11         13.41          8.85         2.32 o
  -6   2  11         42.82         49.10         4.46 o
  -5   2  11         25.53         24.25         3.29 o
  -4   2  11         87.89         80.41         5.03 o
  -3   2  11        241.54        224.98        12.84 o
  -2   2  11        720.72        723.99        11.39 o
  -1   2  11         51.31         48.78         2.83 o
   0   2  11        578.18        521.44        13.25 o
   1   2  11         51.43         51.26         3.32 o
   2   2  11        720.41        725.19        10.88 o
   3   2  11        241.78        218.99        12.92 o
   4   2  11         88.06         83.96        11.69 o
   5   2  11         25.41         20.14         2.49 o
   6   2  11         42.80         41.70         4.06 o
  -6   3  11         19.66         16.98         2.75 o
  -5   3  11         29.94         35.86         3.14 o
  -4   3  11         80.89         73.13         4.77 o
  -3   3  11        140.58        145.59         5.72 o
  -2   3  11        147.34        130.95         5.55 o
  -1   3  11         95.42         83.17         4.15 o
   0   3  11        490.47        486.49         8.94 o
   1   3  11         95.44         91.32         4.33 o
   2   3  11        147.00        130.88         4.87 o
   3   3  11        140.72        133.44         9.95 o
   4   3  11         80.81         77.21         9.68 o
   5   3  11         29.91         34.99         3.15 o
   6   3  11         19.70         17.68         2.67 o
  -6   4  11         42.68         44.77         3.64 o
  -5   4  11        130.48        126.55         5.67 o
  -4   4  11         73.84         72.62         4.53 o
  -3   4  11        245.00        234.59         7.22 o
  -2   4  11        110.17        100.12         6.09 o
  -1   4  11         19.17         19.44         2.66 o
   0   4  11         48.10         37.29         3.53 o
   1   4  11         19.16         18.99         2.84 o
   2   4  11        110.15        109.40         8.96 o
   3   4  11        244.68        230.95        12.94 o
   4   4  11         73.82         78.90         8.23 o
   5   4  11        130.59        134.00         7.24 o
   6   4  11         42.67         50.55         4.01 o
  -6   5  11         46.88         48.24         3.47 o
  -5   5  11         86.17         90.23         6.49 o
  -4   5  11         44.81         41.36         5.05 o
  -3   5  11        346.33        332.04        10.72 o
  -2   5  11        110.99        112.85         9.66 o
  -1   5  11          5.19         -0.23         2.21 o
   0   5  11         35.09         25.60         4.65 o
   1   5  11          5.18          4.49         2.77 o
   2   5  11        110.92        101.00         8.71 o
   3   5  11        346.08        317.25        14.80 o
   4   5  11         44.83         44.27         3.51 o
   5   5  11         86.26         94.92         4.54 o
   6   5  11         46.92         50.55         3.52 o
  -5   6  11         50.59         61.44         4.99 o
  -4   6  11         12.10         16.01         2.47 o
  -3   6  11        324.46        330.14        10.26 o
  -2   6  11         52.52         52.39         6.57 o
  -1   6  11          8.08          4.11         2.90 o
   0   6  11         10.35         16.67         4.09 o
   1   6  11          7.98          9.95         3.23 o
   2   6  11         52.53         47.44         5.88 o
   3   6  11        324.16        308.36        14.04 o
   4   6  11         12.13         10.01         1.98 o
   5   6  11         50.72         67.75         4.56 o
  -5   7  11        223.37        275.82         9.66 o
  -4   7  11         11.90         13.87         2.04 o
  -3   7  11        205.03        229.32         6.54 o
  -2   7  11         41.63         42.18         5.77 o
  -1   7  11          2.20          2.07         2.55 o
   0   7  11         21.55         17.02         4.01 o
   1   7  11          2.22          0.12         2.27 o
   2   7  11         41.53         37.28         3.59 o
   3   7  11        205.32        212.14         7.79 o
   4   7  11         11.86         13.24         1.97 o
  -4   8  11         20.12         20.35         2.07 o
  -3   8  11        149.18        147.12         6.07 o
  -2   8  11         39.65         43.03         3.52 o
  -1   8  11         32.45         25.73         4.61 o
   0   8  11         31.55         34.39         3.43 o
   1   8  11         32.47         22.65         3.95 o
   2   8  11         39.62         30.55         3.13 o
   3   8  11        149.20        146.95         8.65 o
   4   8  11         20.17         20.65         2.92 o
  -3   9  11          3.28          2.86         1.07 o
  -2   9  11        114.27        137.76         5.49 o
  -1   9  11         27.72         37.54         4.93 o
   0   9  11          0.00          0.39         2.68 o
   1   9  11         27.83         39.90         4.77 o
   2   9  11        114.09        121.82         7.74 o
   3   9  11          3.28          5.21         2.21 o
  -2  10  11         80.04        102.34         6.39 o
  -1  10  11         13.89         15.00         2.80 o
   0  10  11        113.23        113.83         4.66 o
   1  10  11         13.87         12.01         2.53 o
   2  10  11         80.05        100.29         6.05 o
   0   0  12        227.65        195.86        11.63 o
   1   0  12          0.53         -0.34         2.30 o
   2   0  12         52.61         51.87         6.21 o
   3   0  12         14.37         10.46         3.41 o
   4   0  12        234.00        240.91        15.45 o
   5   0  12         56.60         58.52         5.15 o
   6   0  12         75.69         80.88         4.77 o
  -6   1  12         12.57         13.48         2.12 o
  -5   1  12         15.20         16.25         2.33 o
  -4   1  12         24.47         26.05         2.88 o
  -3   1  12         83.50         79.87         7.59 o
  -2   1  12         31.26         26.70         4.82 o
  -1   1  12         13.56         11.78         3.89 o
   0   1  12        421.01        375.72        11.61 o
   1   1  12         13.55         10.90         2.40 o
   2   1  12         31.22         24.59         4.58 o
   3   1  12         83.44         78.87         7.56 o
   4   1  12         24.50         29.68         5.06 o
   5   1  12         15.21         15.79         2.11 o
   6   1  12         12.54         14.52         2.19 o
  -6   2  12        166.93        179.89         6.94 o
  -5   2  12          4.51          4.33         1.39 o
  -4   2  12         82.58         78.44         4.62 o
  -3   2  12         53.32         43.15         5.77 o
  -2   2  12        719.31        705.46        23.84 o
  -1   2  12         41.57         36.45         5.35 o
   0   2  12        530.55        527.79        13.93 o
   1   2  12         41.65         37.28         4.73 o
   2   2  12        719.24        650.86        22.47 o
   3   2  12         53.31         49.17         6.10 o
   4   2  12         82.88         74.82         6.88 o
   5   2  12          4.51          3.68         1.31 o
   6   2  12        166.64        178.80         6.77 o
  -5   3  12         18.88         23.53         2.24 o
  -4   3  12        123.12        135.79         5.83 o
  -3   3  12        112.61        115.56         8.83 o
  -2   3  12        252.48        239.24        13.11 o
  -1   3  12         37.65         38.15         5.47 o
   0   3  12        280.26        286.62        13.77 o
   1   3  12         37.58         34.68         5.45 o
   2   3  12        252.63        237.22        12.96 o
   3   3  12        112.58        105.94         8.43 o
   4   3  12        123.09        125.89         8.79 o
   5   3  12         18.81         21.63         2.15 o
  -5   4  12          9.43         11.42         2.30 o
  -4   4  12        113.57        116.80         7.42 o
  -3   4  12         68.88         65.47         6.45 o
  -2   4  12         94.43         79.23         5.33 o
  -1   4  12        279.41        274.56        10.01 o
   0   4  12         50.70         31.93         5.08 o
   1   4  12        279.06        276.19        14.04 o
   2   4  12         94.34         86.50         7.87 o
   3   4  12         69.05         60.11         6.35 o
   4   4  12        113.68        103.25         4.99 o
   5   4  12          9.39          9.53         1.49 o
  -5   5  12         59.97         72.62         4.91 o
  -4   5  12          1.50          0.05         1.39 o
  -3   5  12         12.60          9.14         2.65 o
  -2   5  12          7.23         10.56         2.38 o
  -1   5  12        190.55        176.26        11.44 o
   0   5  12         85.01         88.74         8.02 o
   1   5  12        190.76        186.07        11.04 o
   2   5  12          7.25          7.22         2.82 o
   3   5  12         12.71          9.60         3.16 o
   4   5  12          1.52          3.25         1.31 o
   5   5  12         59.92         71.38         5.07 o
  -5   6  12          0.75          0.85         1.04 o
  -4   6  12         42.44         49.81         4.71 o
  -3   6  12          4.15          6.11         1.62 o
  -2   6  12         32.67         29.65         3.24 o
  -1   6  12         13.84          9.54         3.22 o
   0   6  12          1.12          1.20         2.73 o
   1   6  12         13.86          7.27         2.45 o
   2   6  12         32.72         28.01         4.14 o
   3   6  12          4.13          4.18         2.32 o
   4   6  12         42.49         39.36         2.82 o
  -4   7  12         19.84         21.81         2.76 o
  -3   7  12        381.66        403.72         7.93 o
  -2   7  12         41.98         47.00         3.64 o
  -1   7  12         61.21         61.39         4.29 o
   0   7  12         25.78         26.16         2.88 o
   1   7  12         61.54         60.63         6.06 o
   2   7  12         41.97         37.83         3.30 o
   3   7  12        381.56        387.20         9.72 o
   4   7  12         19.84         18.46         2.64 o
  -3   8  12         36.85         44.49         3.73 o
  -2   8  12         63.62         71.42         3.14 o
  -1   8  12         69.86         67.61         6.12 o
   0   8  12          1.80          3.57         2.42 o
   1   8  12         69.81         60.36         5.69 o
   2   8  12         63.68         62.58         5.61 o
   3   8  12         36.98         35.74         3.78 o
  -2   9  12         48.20         60.71         4.91 o
  -1   9  12         47.24         56.18         3.29 o
   0   9  12         52.77         54.82         5.52 o
   1   9  12         47.31         50.08         4.62 o
   2   9  12         48.22         56.62         4.60 o
   1   0  13         91.78         92.58         8.16 o
   2   0  13         77.02         77.13         7.46 o
   3   0  13         81.42         84.07         7.41 o
   4   0  13         37.74         40.26         4.87 o
   5   0  13         87.68         92.46         5.43 o
  -5   1  13         23.57         23.64         2.68 o
  -4   1  13        104.74        116.80         7.63 o
  -3   1  13          1.11         -1.17         2.38 o
  -2   1  13        311.55        301.85        14.66 o
  -1   1  13         45.10         46.70         5.87 o
   0   1  13         69.41         61.86         4.67 o
   1   1  13         45.11         38.64         4.07 o
   2   1  13        311.51        298.38        14.37 o
   3   1  13          1.11          2.81         2.41 o
   4   1  13        104.61        106.10         7.49 o
   5   1  13         23.53         22.17         2.93 o
  -4   2  13         16.14         21.76         3.27 o
  -3   2  13        109.34        114.21         8.48 o
  -2   2  13        136.06        125.77         9.33 o
  -1   2  13        128.94        121.76         9.31 o
   0   2  13        713.31        726.88        16.15 o
   1   2  13        128.91        123.17         7.26 o
   2   2  13        136.05        127.36         9.11 o
   3   2  13        109.16        118.12         8.55 o
   4   2  13         16.13         17.37         3.33 o
   5   2  13         37.22         36.14         3.45 o
  -4   3  13         17.42         14.50         2.94 o
  -3   3  13         15.90         15.72         3.45 o
  -2   3  13         11.27         16.17         3.82 o
  -1   3  13        150.12        159.92        10.46 o
   0   3  13        719.16        705.32        22.79 o
   1   3  13        150.16        158.11         7.02 o
   2   3  13         11.28         12.73         3.55 o
   3   3  13         16.04         13.74         3.36 o
   4   3  13         17.30         15.87         3.08 o
   5   3  13         61.42         61.30         4.24 o
  -4   4  13         37.19         45.66         2.98 o
  -3   4  13         31.41         33.45         4.18 o
  -2   4  13        113.87        114.05         8.28 o
  -1   4  13         85.89         79.17         7.03 o
   0   4  13        118.80        100.77         7.95 o
   1   4  13         85.75         72.49         4.72 o
   2   4  13        113.95        120.16         5.69 o
   3   4  13         31.52         26.87         4.06 o
   4   4  13         37.19         35.09         2.58 o
  -4   5  13        142.74        167.92         7.87 o
  -3   5  13         71.33         79.09         5.85 o
  -2   5  13         50.33         54.23         5.38 o
  -1   5  13        129.21        121.35         8.29 o
   0   5  13         52.10         51.17         5.74 o
   1   5  13        129.06        134.52         6.01 o
   2   5  13         50.42         48.73         3.50 o
   3   5  13         71.52         69.23         4.02 o
   4   5  13        142.92        154.62         4.94 o
  -4   6  13        100.24        139.17         6.27 o
  -3   6  13         25.50         35.95         2.66 o
  -2   6  13         59.11         58.73         5.24 o
  -1   6  13         14.11         17.03         3.31 o
   0   6  13          6.84          5.66         2.53 o
   1   6  13         14.08         10.56         2.37 o
   2   6  13         59.20         61.25         3.03 o
   3   6  13         25.57         32.29         2.65 o
  -3   7  13         49.18         56.20         4.03 o
  -2   7  13         37.09         34.27         2.57 o
  -1   7  13         12.75          6.83         2.11 o
   0   7  13          0.24          0.57         1.26 o
   1   7  13         12.71         14.60         2.91 o
   2   7  13         37.17         30.78         2.50 o
   3   7  13         49.26         60.42         4.44 o
  -1   8  13         91.35         99.82         5.67 o
   0   8  13         24.07         31.73         3.54 o
   1   8  13         91.50         93.77         6.30 o
   2   8  13         49.53         60.46         4.51 o
   0   0  14        162.13        172.73         9.96 o
   1   0  14          1.27         -1.27         2.55 o
   2   0  14         29.18         31.21         4.54 o
   3   0  14         63.20         68.02         5.98 o
   4   0  14        123.99        165.77         7.87 o
  -4   1  14         25.80         28.98         3.44 o
  -3   1  14         35.91         33.59         4.31 o
  -2   1  14        185.49        201.84        10.95 o
  -1   1  14         73.62         71.39         6.72 o
   0   1  14        175.76        173.93         7.03 o
   1   1  14         73.54         70.16         6.55 o
   2   1  14        185.06        198.38        10.82 o
   3   1  14         35.95         34.85         4.39 o
   4   1  14         25.80         30.78         3.54 o
  -4   2  14        162.98        172.67         5.12 o
  -3   2  14         37.25         43.78         4.66 o
  -2   2  14        211.00        209.94        10.87 o
  -1   2  14         49.67         53.84         6.03 o
   0   2  14        383.27        396.87        10.58 o
   1   2  14         49.62         44.79         3.52 o
   2   2  14        211.38        209.96        10.73 o
   3   2  14         37.18         45.71         4.95 o
   4   2  14        162.72        166.46         7.75 o
  -4   3  14        161.19        170.23         6.98 o
  -3   3  14         45.08         56.99         4.97 o
  -2   3  14        122.97        123.86         7.96 o
  -1   3  14        307.14        303.35        13.21 o
   0   3  14         24.58         24.33         3.99 o
   1   3  14        307.04        317.45         9.10 o
   2   3  14        123.32        131.33         8.08 o
   3   3  14         45.13         61.27         5.27 o
   4   3  14        161.18        167.95         7.40 o
  -3   4  14         33.46         37.40         3.85 o
  -2   4  14         41.00         42.94         4.54 o
  -1   4  14         70.46         70.16         6.05 o
   0   4  14         24.72         22.61         3.61 o
   1   4  14         70.57         72.86         5.03 o
   2   4  14         41.06         39.56         4.28 o
   3   4  14         33.46         36.04         4.19 o
  -3   5  14         46.76         51.14         2.81 o
  -2   5  14          8.02          4.85         2.01 o
  -1   5  14         90.48        103.30         6.76 o
   0   5  14         14.05         17.22         3.08 o
   1   5  14         90.61        105.77         7.26 o
   2   5  14          8.03          9.33         2.18 o
   3   5  14         46.95         47.69         2.74 o
  -2   6  14         40.36         47.97         2.71 o
  -1   6  14         12.48         11.88         2.44 o
   0   6  14          8.97         14.23         1.87 o
   1   6  14         12.41         10.66         1.64 o
   2   6  14         40.35         53.97         4.31 o
  -1   7  14         90.06         94.74         5.08 o
   0   7  14          4.58          6.52         1.91 o
   1   7  14         89.91         93.09         5.29 o
   1   0  15         26.64         24.70         3.63 o
   2   0  15         65.08         76.00         5.66 o
   3   0  15        123.40        146.73         7.02 o
  -3   1  15         52.32         64.27         4.57 o
  -2   1  15         16.38         13.61         2.78 o
  -1   1  15          2.73          5.05         2.31 o
   0   1  15        130.92        131.06         5.11 o
   1   1  15          2.69          0.41         1.91 o
   2   1  15         16.40         14.84         2.84 o
   3   1  15         52.34         58.24         4.42 o
  -3   2  15         24.80         27.30         2.88 o
  -2   2  15         92.36        112.74         6.67 o
  -1   2  15         62.52         61.04         5.19 o
   0   2  15         39.73         43.60         4.41 o
   1   2  15         62.46         62.25         4.97 o
   2   2  15         92.41        111.10         6.54 o
   3   2  15         24.81         30.52         3.19 o
  -2   3  15        202.00        211.50         8.62 o
  -1   3  15          6.19          4.55         2.02 o
   0   3  15         62.73         61.97         5.02 o
   1   3  15          6.13          5.84         2.16 o
   2   3  15        201.96        215.40         8.55 o
  -2   4  15          6.10          3.38         1.34 o
  -1   4  15         60.16         67.91         4.85 o
   0   4  15          1.03         -1.46         1.66 o
   2   4  15          6.09          2.41         1.18 o
  -1   5  15        164.40        169.85         6.90 o
   0   5  15          0.72          1.00         1.32 o
   1   5  15        164.77        160.59         6.86 o
                                                
